# Supplementary material for: Transcriptional Program Induced by Wnt Protein in Human Fibroblasts Suggests Mechanisms for Cell Cooperativity in Defining Tissue Microenvironments
Source: PLoS One. 2007 Sep 26;2(9):e945. doi: 10.1371/journal.pone.0000945 (PMC1976560; doi:10.1371/journal.pone.0000945)
Supplement: Dataset S1 — Data from Figure 2A in Treeview (.pcl) file format. This file can be opened as a spreadsheet or using Treeview (http://rana.lbl.gov/EisenSoftware.htm), Java Treeview [28], or similar programs that allow visual display and browsing of the data. For each gene, in each cell sample, transcript levels are represented as the Log2 (expression level of that gene in the particular cell sample/average expression level of that gene in the time zero samples). In other words, they represent the level of expression in any sample relative to their expression level at the start of the Wnt- (or mock-) treatment time course. (0.05 MB XLS) [file pone.0000945.s005.xls]

CLID	NAME	GWEIGHT	Time Zero-1	Time Zero-1	Time Zero-1	Time Zero-1	Time Zero-1	Time Zero-1	Time Zero-2	4 hour MOCK-1	4 hour MOCK-1	4 hour MOCK-1	4 hour MOCK-2	24 hour MOCK-1	24 hour MOCK-1	24 hour MOCK-1	24 hour MOCK-2	24 hour MOCK-2	4 hour Wnt3A-treated-1	4 hour Wnt3A-treated-1	4 hour Wnt3A-treated-1	4 hour Wnt3A-treated-2	24 hour Wnt3A-treated-1	24 hour Wnt3A-treated-1	24 hour Wnt3A-treated-1	24 hour Wnt3A-treated-2	Time zero average	4 hour MOCK average	24 hour MOCK average	4 hour Wnt3A-treated average	24 hour Wnt3A-treated average
EWEIGHT			1	1	1	1	1	1	1	1	1	1	1	1	1	1	1	1	1	1	1	1	1	1	1	1	1	1	1	1	1
hSQ017570	 STC1 	1	0.063	-0.192	-0.061	-0.089	0.072	0.207	0	0.277	0.203	0.843		0.624	0.752	0.662	0.124	0.94	1.732	1.746	1.308	2.527	1.079	0.857	0.501	-0.162	-3.97E-18	0.441	0.6204	1.82825	0.56875
hSQ042254	 ARL4A 	1	-0.129	0.146	-0.013	0.199	-0.05	-0.155	0	0.235	0.451	0.081	-0.644	-0.268	0.1	0.34	0.134	-0.78	1.49	1.424	1.536	1.467	0.437	0.545	0.669	0.868	-0.000285714	0.03075	-0.0948	1.47925	0.62975
hSQ038383	 RAP2B 	1	0.028	0.153	-0.136	0.126	-0.033	-0.138	0	-0.218	-0.162	-0.332	0.456	-0.341	-0.103	-0.103	-0.486	0.45	1.117	1.081	1.363	1.087	0.034	0.352	0.496	1.328	-3.97E-18	-0.064	-0.1166	1.162	0.5525
hSQ007843	 DKK1 	1	-0.082	0.123	-0.066	0.116	-0.023	-0.068	0	0.462	0.518	0.138	-0.024	-0.151	-0.173	0.667	-0.166	-0.16	1.577	1.461	1.453	0.867	-0.506	-0.468	-0.614	0.228	0	0.2735	0.0034	1.3395	-0.34
hSQ033474	 SERPINB2 	1	-0.019	0.186	-0.193	-0.031	0.09	-0.035	0	0.045	-0.169	0.191	0.066	0.152	-0.78	0.66	1.064	0.66	1.24	0.944	0.886	1.657	0.997	-0.025	0.049	0.858	-0.000285714	0.03325	0.3512	1.18175	0.46975
hSQ029215	 F2RL1 	1	-0.059	-0.114	-0.283	0.209	0.23	0.015	0	-0.315	0.021	-0.169	0.296	0.102	-0.06	-0.07	-0.986	0.18	1.13	1.094	1.056	1.037	-0.003	0.085	0.059	-0.442	-0.000285714	-0.04175	-0.1668	1.07925	-0.07525
hSQ036921	 NR2F1 	1	0.023	0.068	-0.021	0.011	-0.028	-0.053	0	0.297	-0.007	-0.137	0.096	-0.156	-0.498	0.542	0.404	-0.78	1.022	0.906	0.958	0.987	0.679	0.597	0.711	-0.092	-9.91E-19	0.06225	-0.0976	0.96825	0.47375
hSQ024226	 MYOCD 	1	-0.664	-0.139	0.872	0.324	-0.265	-0.13	0	0.55		-0.124	0.096	1.057	0.425	0.425		-0.05	1.685	1.409	2.331			0.76			-0.000285714	0.174	0.46425	1.808333333	0.76
hSQ029302	 AKAP12 	1	-0.143	-0.698	0.463	-0.075		0.451	0	-0.059		0.177	-0.454				-0.596	0.46	1.776	0.82		1.147		0.731		0.358	-0.000333333	-0.112	-0.068	1.247666667	0.5445
hSQ024193	 STC1 	1	-0.007	0.248	-0.521	0.111	0.132	0.037	0	-0.153	-0.567	0.083	0.106	-0.376		0.282	-0.196	0.34	0.592	0.806	0.938	3.767	-0.311	-0.113	-0.319	-0.072	-4.96E-18	-0.13275	0.0125	1.52575	-0.20375
hSQ002120	 ZNRF3 	1	-0.119	0.266	-0.283	0.019	0.11	0.005	0	-0.265	-0.829	0.041	0.036	-0.828		-0.17		0.64	0.49	0.684	0.986	2.577	0.417	0.355	0.349	1.238	-0.000285714	-0.25425	-0.119333333	1.18425	0.58975
hSQ029511	 MMD 	1	-0.235	0.57	-0.629	0.293	-0.256	0.259	0	-0.121	-0.795	0.105	-0.594	-0.574		-0.606	-0.386	0.53	0.454	0.698	1.25	2.277	0.661	0.899	0.483	0.978	0.000285714	-0.35125	-0.259	1.16975	0.75525
hSQ036694	 GK 	1	-0.099	0.146	-0.193	0.169	-0.06	0.035	0	0.475	0.411	0.371	0.206	0.392	0.09	0.47	-0.706	0.63	0.89	0.744	1.006	1.867	0.687	0.825	0.769	0.668	-0.000285714	0.36575	0.1752	1.12675	0.73725
hSQ045349	 TNFRSF21 	1	0.081	-0.154	-0.093	0.219	0.05	-0.105	0	0.115	0.281	-0.079	0.016	0.042	0.29	0.2	-0.206	-0.15	0.62	0.724	0.866	1.187	-0.693	-0.305	-0.201	-0.382	-0.000285714	0.08325	0.0352	0.84925	-0.39525
hSQ014819	 LRRC8C 	1	-0.119	-0.084	-0.183	0.129	0.28	-0.025	0	0.245	0.351	0.041	-0.814	0.182	0.05	0.48	-1.396	0.44	1.06	1.084	1.266	0.447	0.087	0.135	0.129	-0.762	-0.000285714	-0.04425	-0.0488	0.96425	-0.10275
hSQ039994	 F2RL1 	1	-0.212	-0.027	-0.136	0.416	-0.063	0.022	0	-0.628	-0.252	-0.112	1.146	-0.001	-0.043	-0.123		-0.41	1.117	1.291	0.883	0.987	0.324	0.192	0.156	-0.242	-2.97E-18	0.0385	-0.14425	1.0695	0.1075
hSQ036181	 PMAIP1 	1	-0.277	0.738	-0.491	0.181	-0.518	0.367	0	-0.373	-0.717	-0.167	-0.284	-0.726		-0.498	0.824	-0.55	0.722	0.626	0.678	1.897	0.579	0.527	0.201	0.548	-7.93E-18	-0.38525	-0.2375	0.98075	0.46375
hSQ024562	 TGFBR3 	1	-0.087	0.338	-0.321	0.301	-0.218	-0.013	0	0.267	-0.507	0.223	-0.404	-0.306		0.062	-0.736	-0.29	0.582	0.826	1.118	0.777	0.439	0.327	0.271	0.388	-2.23E-18	-0.10525	-0.3175	0.82575	0.35625
hSQ024414	 ZNRF3 	1	0.661	-0.034	0.257	-0.071	-0.31	-0.505	0	-0.185	-0.149			0.082		0.13		0.22	0.98	0.694	0.566	1.167		0.625	0.509	0.228	-0.000285714	-0.167	0.144	0.85175	0.454
hSQ024733	 HMGA2 	1	-0.117	0.208	-0.481	0.191	0.032	0.167	0	0.507	0.393	0.363	0.016	0.044	0.142	0.472	0.834	0.38	0.792	0.766	0.948		0.079	0.397	0.341	0.318	0	0.31975	0.3744	0.835333333	0.28375
hSQ024677	 MOSPD1 	1	-0.249	0.256	-0.153	0.259	-0.23	0.115	0	0.145	-0.249	0.021	0.316	-0.278	-0.61	-5.55E-17	1.214	-0.25	0.5	0.604	0.816	1.687	0.507	0.475	0.209	0.688	-0.000285714	0.05825	0.0152	0.90175	0.46975
hSQ029628	 BDNF 	1	-0.404	0.201	0.342	0.174	-0.405	0.09	0	0.13	0.466	-0.474		0.677	0.115	0.315			1.135	0.989	0.581		0.292	0.83	0.604		-0.000285714	0.040666667	0.369	0.901666667	0.575333333
hSQ032703	 PPAP2A 	1	-0.215	0.18	-0.129	0.163	-0.066	0.069	0	-0.351	-0.475	-0.455		0.036		-0.306	-0.036	-0.18	0.464	0.388	0.75	0.957	0.301	0.159	0.193	0.078	0.000285714	-0.427	-0.1215	0.63975	0.18275
hSQ007678	 AKAP12 	1	0.053	-0.262	0.749	-0.149	-0.288	-0.103	0	0.507	0.433	0.753	-0.704	1.084	-0.168	-0.128	-0.766	0.02	1.442	1.106	0.888	0.807	0.079	0.397	0.401	-0.832	5.95E-18	0.24725	0.0084	1.06075	0.01125
hSQ022799	 GCNT1 	1	0.016	-0.009	-0.218	-0.016	0.095	0.13	0	0.07	0.096	-0.094	-0.324	0.077	0.365	0.255	-0.036	-1.06	0.615	0.669	0.811	0.497	0.002	0.15	0.294	0.478	-0.000285714	-0.063	-0.0798	0.648	0.231
hSQ007894	 NR2F1 	1	0.261	-0.264	-0.103	0.129	0.11	-0.135	0	0.345	0.501	-0.209	0.056	0.312	0.36	0.07	-0.676	0.11	1.26	0.944	1.256	-0.203	0.447	0.555	0.859	0.028	-0.000285714	0.17325	0.0352	0.81425	0.47225
hSQ044887	 GGTLA1 	1	-0.18	-0.195	0.186	0.118	0.079	-0.006	0	0.134	0.19	-0.14	-0.374			0.119	0.294	-0.09	1.149	0.593				0.334	0.608	0.618	0.000285714	-0.0475	0.107666667	0.871	0.52
hSQ011355	 PRDM1 	1	0.1	0.475	-0.334	0.108	-0.331	-0.016	0	-0.056	-0.34	0.19	0.046	0.091		-0.151	0.914	-0.01	0.469	0.473	0.565	2.027	0.176	0.464	-0.112	1.428	0.000285714	-0.04	0.211	0.8835	0.489
hSQ034219	 CPEB2 	1	-0.307	0.358	-0.431	0.371	-0.188	0.197	0	0.197	-0.207	-0.077	-0.804	-0.206		-0.028	-0.036	0.03	0.492	0.396	1.028	1.037	0.029	0.447	0.351	0.618	0	-0.22275	-0.06	0.73825	0.36125
hSQ009284	 TSC22D1 	1	-0.149	-0.004	-0.033	0.209	0.04	-0.065	0	-0.525	-0.469	-0.959	-0.014	0.282	0.32	-0.72	-1.676	0.04	0.61	0.984	0.606	0.257	0.327	0.545	0.419	-0.722	-0.000285714	-0.49175	-0.3508	0.61425	0.14225
hSQ042850	 IRF2BP2 	1	0.003	0.008	-0.131	0.081	0.102	-0.063	0	0.167	0.293	0.063	-0.084	0.204	0.192	0.092	-0.396	0.06	0.472	0.506	0.508	0.667	0.119	0.247	0.241	0.518	-1.98E-18	0.10975	0.0304	0.53825	0.28125
hSQ020698	 PPAP2A 	1	-0.005	0.11	-0.189	0.113	0.024	-0.051	0	0.149	0.365	-0.095	-0.684	0.206	0.264	0.324	-1.066	-0.31	0.654	0.548	0.93	0.617	0.191	0.429	0.433	-0.042	0.000285714	-0.06625	-0.1164	0.68725	0.25275
hSQ004436	 HS3ST3A1 	1	0.15	-0.075	0.236	0.068	-0.341	-0.036	0	0.254	0.31	-0.07		0.621	0.239	-0.141	0.444	-0.92	1.169	0.593	0.475		0.536	0.314	0.468	0.218	0.000285714	0.164666667	0.0486	0.745666667	0.384
hSQ031529	 MYOCD 	1	-1.004	-0.149	0.532	0.104	0.435	0.08	0	0.3	0.056	-0.134	-1.104	-0.473		-0.585	-0.776	-1.08	1.675	0.829	0.491	0.527	0.202	0.27	-0.436	0.158	-0.000285714	-0.2205	-0.7285	0.8805	0.0485
hSQ020386	 TUBD1 	1	0.2	-0.145	0.066	-0.102	0.129	-0.146	0	-0.096	0.1	0.25	0.116	0.341		0.459		0.96	0.499	0.403	2.315		0.576	0.524	0.548	0.578	0.000285714	0.0925	0.586666667	1.072333333	0.5565
hSQ022289	 AHRR 	1	-0.149	0.096	0.077	-0.061	-0.04	0.075	0	0.315	0.161	0.031	-0.544		2.31	-0.03	-0.326	-0.22	0.69	0.544		0.567		0.385	0.269	-0.192	-0.000285714	-0.00925	0.4335	0.600333333	0.154
hSQ014160	 LIF 	1	-0.137	-0.052	0.029	0.261	0.022	-0.123	0	0.337	0.593	0.003	0.386	0.034	0.172	0.482	2.214	0.52	0.622	0.476	0.618	2.077	-0.071	0.027	0.051	1.008	0	0.32975	0.6844	0.94825	0.25375
hSQ005114	 OSR1 	1	-0.749	-0.024	0.417	0.289	-0.12	0.185	0	0.635	0.971	-0.519	-0.534	0.862	1.36	0.66	-1.006	-1.1	1.71	1.244	1.516	-0.243	0.447	1.075	1.259	-0.362	-0.000285714	0.13825	0.1552	1.05675	0.60475
hSQ028321	 ADH1A 	1	-0.594	-0.129	0.162	0.724	-0.235	0.07	0	0.33	0.516	-0.164	0.036	0.347		0.375			0.405	0.519	3.221	0.497		0.29	-0.076		-0.000285714	0.1795	0.361	1.1605	0.107
hSQ002412	 SQLE 	1	-0.31	0.115	0.036	0.198	0.059	-0.096	0	-0.036	0.12	-0.53	0.086	0.261	0.229	0.109	-1.396	-0.28	0.549	0.653	0.535		0.146	0.204	0.348	-0.582	0.000285714	-0.09	-0.2154	0.579	0.029
hSQ013210	 SNCAIP 	1	-0.159	0.036	-0.173	0.079	0.23	-0.015	0	0.625	0.771	0.221	-0.044	0.112	-0.04	0.73	-0.496	0.28	0.81	0.794	0.986	0.727	0.047	0.225	0.359	0.358	-0.000285714	0.39325	0.1172	0.82925	0.24725
hSQ037528	 PDE7B 	1	-0.317	0.128	-0.171	0.361	-0.078	0.077	0	0.417	0.093	-0.087		0.074		0.192			0.522	0.706	0.478		0.069	0.227	0.261		0	0.141	0.133	0.568666667	0.185666667
hSQ033257	 TWIST1 	1	0.001	-0.214	-0.103	0.169	0.26	-0.115	0	0.285	0.581	0.111	-0.044	0.022	0.52	0.55	0.814	-0.05	1.04	0.964	0.856	0.207	0.127	0.615	0.729	0.358	-0.000285714	0.23325	0.3712	0.76675	0.45725
hSQ007947	 DOCK10 	1	-0.25	0.015	-0.004	0.248	0.049	-0.056	0	0.504	0.61	-0.05	0.096	0.081	-0.101	0.469	0.264	-0.45	0.579	0.623	0.945	0.897	0.086	0.124	0.258	-0.142	0.000285714	0.29	0.0526	0.761	0.0815
hSQ021725	 GREM2 	1	-0.789	0.056	0.047	0.499	-0.04	0.225	0	0.585	0.651	-0.169	0.006	-0.108		-0.06	-1.416	-0.19	2.75	2.624	2.446	2.957	2.247	2.525	2.289	3.338	-0.000285714	0.26825	-0.4435	2.69425	2.59975
hSQ014381	 AXIN2 	1	0.158	0.113	-0.286	0.016	-0.003	0.002	0	0.182	-0.272	0.018	-0.594				0.424	0.16	1.317	1.621	1.623	2.447	1.304	1.462	1.616	2.668	6.07E-18	-0.1665	0.292	1.752	1.7625
hSQ022952	 TLE1 	1	0.025	0.22	0.031	0.093	-0.236	-0.131	0	0.039	-0.495	-0.125	-0.424	-0.444		0.074	-0.436	-0.74	0.484	0.598	0.9		0.551	0.519	0.353	1.018	0.000285714	-0.25125	-0.3865	0.660666667	0.61025
hSQ032783	 DKFZp761P0423 	1	-0.014	0.101	-0.038	0.044	-0.055	-0.04	0	0.23	0.076	0.116		0.177	0.215	0.325	-0.746	-0.34	1.665	1.709	1.531	0.927	1.752	1.89	1.804	0.858	-0.000285714	0.140666667	-0.0738	1.458	1.576
hSQ020665	 SLC39A10 	1	-0.275	0.17	-0.269	0.353	-0.016	0.039	0	0.259	0.075	-0.165	-0.714	0.056	-0.326	0.244	-0.576	0.07	0.524	0.558	0.93	0.267	0.461	0.639	0.723	0.928	0.000285714	-0.13625	-0.1064	0.56975	0.68775
hSQ041222	 HOXB4 	1	-0.225	-0.16	0.081	0.083	0.234	-0.011	0	0.559	0.375	0.115	0.006	0.096	-0.386	0.624	-0.636	-0.32	0.574	0.788	0.84	0.617	0.701	0.839	1.013	0.468	0.000285714	0.26375	-0.1244	0.70475	0.75525
hSQ017607	 OSR2 	1	0.101	-0.174	-0.083	0.089	0.23	-0.165	0	0.285	0.601	0.111	0.466	-0.008		0.55	0.434		1.76	1.744	2.166		1.307	1.415	1.579	2.138	-0.000285714	0.36575	0.325333333	1.89	1.60975
hSQ021529	 PTGS1 	1	-0.282	0.073	-0.156	0.216	0.157	-0.008	0	0.422	0.458	-0.092	-0.294	-0.011	-0.153		-0.096	-0.36	0.437	0.701	0.993	0.507	0.754	1.022	1.156	0.138	9.91E-19	0.1235	-0.155	0.6595	0.7675
hSQ019033	 TMEFF2 	1	-0.147	-0.042	0.089	-0.019	0.032	0.087	0	0.317	0.523	0.053	0.656	0.284	0.262	0.542		-0.09	0.912	0.706	0.848	0.497	0.499	0.967	0.781	1.538	-1.98E-18	0.38725	0.2495	0.74075	0.94625
hSQ008540	 CABLES1 	1	0.215	-0.09	-0.239	0.053	0.154	-0.091	0	0.129	0.285	-0.025	-0.154	0.036	0.154	0.324	-0.156	-0.04	1.314	1.278	1.56	0.937	1.071	1.119	1.293	1.208	0.000285714	0.05875	0.0636	1.27225	1.17275
hSQ006408	 ITPKA 	1	0.25	-0.325	-0.104	0.068	0.049	0.064	0	-0.356	-0.13	-0.66	0.306	0.061	-0.011	-0.351	1.304	0.69	1.449	1.173	1.075	3.187	1.426	1.544	1.788	3.848	0.000285714	-0.21	0.3386	1.721	2.1515
hSQ020243	 EDNRA 	1	-0.227	0.108	-0.131	0.201	-0.158	0.207	0	0.327	0.253	-0.287	0.336	0.214	-0.588	0.142	0.094	1.09	0.602	0.326	0.488	1.707	0.839	1.027	0.901	1.448	0	0.15725	0.1904	0.78075	1.05375
hSQ030267	 PLK2 	1	-0.397	0.418	-0.331	0.191	-0.088	0.207	0	0.237	-0.167	0.043	-0.854	-0.336	-0.798	-0.078	-0.386	-0.4	0.192	0.266	0.948	1.097	0.649	0.637	0.411	0.298	-7.93E-18	-0.18525	-0.3996	0.62575	0.49875
hSQ033155	 CLCN3 	1	-0.339	0.416	-0.163	0.109	-0.17	0.145	0	0.035	-0.169	-0.209		-0.168	-1.43	-0.01	0.574	-0.2	0.33	0.464	0.406	1.407	0.637	0.875	0.639	1.048	-0.000285714	-0.114333333	-0.2468	0.65175	0.79975
hSQ038959	 SLC16A6 	1	0.475	-0.25	-0.189	-0.297	0.244	0.019	0	-0.301	-0.585	0.335		0.476	0.464	0.044	-2.396	1.29	1.254	1.068	1.44	1.457	1.781	1.369	1.453	2.598	0.000285714	-0.183666667	-0.0244	1.30475	1.80025
hSQ019378	 PDZRN3 	1	-0.33	0.185	-0.164	0.268	0.039	0.004	0	0.524	0.52	0.08	-0.244	0.201	0.239	0.589	0.104	-0.1	0.589	0.523	0.635	0.827	0.416	0.724	0.898	1.378	0.000285714	0.22	0.2066	0.6435	0.854
hSQ012654	 SSH2 	1	-0.177	0.158	-0.201	0.141	0.052	0.027	0	0.417	0.303	0.063	-0.454	0.414	-0.108	0.422	0.624	-0.04	1.002	1.076	1.468	1.337	0.609	1.147	1.121	1.208	-2.48E-18	0.08225	0.2624	1.22075	1.02125
hSQ042961	 TMEM49 	1	0.165	-0.15	-0.099	0.193	0.044	-0.151	0	0.219	0.555	0.325	0.046	0.226	0.014	0.164	-0.136	0.34	0.624	0.738	0.61	0.497	0.291	0.789	0.643	0.928	0.000285714	0.28625	0.1216	0.61725	0.66275
hSQ043050	 APCDD1 	1	-0.17	0.105	-0.234	0.148	0.089	0.064	0	0.254	0.12	0.04	-0.544			0.299	0.044	-0.41	0.989	1.193	0.915	1.757	1.626	1.684	1.588	1.958	0.000285714	-0.0325	-0.022333333	1.2135	1.714
hSQ003694	 SYTL2 	1	-0.109	-0.014	0.137	-0.121	0.07	0.035	0	-0.225	-0.299	-0.479		0.412	-0.1	-0.4		-0.04	1.26	0.934	0.936	0.827	1.707	1.115	0.979	1.068	-0.000285714	-0.334333333	-0.032	0.98925	1.21725
hSQ038596	 TCF4 	1	0.18	-0.315	0.156	-0.022	-0.091	0.094	0	0.214	0.38	-0.06	-0.074	0.571	0.199	-0.131	-0.826	0.05	0.979	0.663	0.435		1.236	0.914	1.058	0.318	0.000285714	0.115	-0.0274	0.692333333	0.8815
hSQ012775	 ETV1 	1	-0.012	0.013	-0.176	0.186	-0.063	0.052	0	0.082	-0.052	0.268	1.056	-0.021		0.217	0.614	0.22	0.307	0.531		2.367		1.322	1.046	2.178	9.91E-19	0.3385	0.2575	1.068333333	1.515333333
hSQ002276	 IL16 	1	0.078	-0.007	-0.166	0.046	0.017	0.032	0	0.162	0.158	-0.152	0.276	0.029	0.367	0.367	-0.096	-0.31	1.287	0.931	1.283		1.084	1.002	1.296	0.508	-1.98E-18	0.111	0.0714	1.167	0.9725
hSQ027463	 NBL1 	1	0.348	-0.377	-0.006	0.066	0.017	-0.048	0	0.172	0.348	0.098	0.766	0.219	0.537	0.387	0.424	1.10E-16	0.877	0.721	0.453	1.047	0.584	1.042	0.986	0.458	-2.97E-18	0.346	0.3134	0.7745	0.7675
hSQ002682	 SLC16A6 	1	0.603	-0.322	-0.201	-0.089	0.112	-0.103	0	-0.373	-0.417	0.403	0.826	0.374	1.052	0.192	2.624		1.392	1.416	0.668	1.987	1.619	1.797	1.531	2.118	-3.97E-18	0.10975	1.0605	1.36575	1.76625
hSQ032517	 PRDM6 	1	-0.264	0.211	-0.308	0.124	0.055	0.18	0	0.24	-0.214	-0.084	-1.014	-0.553		-0.145	-1.466	-1.19	1.295	1.249	0.791	0.737	0.772	1.19	0.704	0.398	-0.000285714	-0.268	-0.8385	1.018	0.766
hSQ024787	 USP44 	1	-0.412	0.043	0.014	0.426	-0.013	-0.058	0	0.272	0.378	-0.242	-0.494	0.169	0.007	0.237	-1.076	-0.13	0.647	0.731	0.853	0.077	0.474	0.862	0.786	0.348	9.91E-19	-0.0215	-0.1586	0.577	0.6175
hSQ031032	 LOC56757 	1	-0.122	-0.057	-0.046	0.236	-0.083	0.072	0	0.412	0.718	-0.112	0.706	0.439	0.577	0.447	0.164	0.53	0.637	0.641	0.673	1.017	0.444	1.032	0.876	1.588	0	0.431	0.4314	0.742	0.985
hSQ037686	 ARHGAP20 	1	-0.094	-0.779	0.132	0.354	0.195	0.19	0	0.7	0.576	-0.114	-0.544	0.187		0.385	-1.616	-0.46	1.495	1.309	1.251	0.757	0.712	1.11	1.074	0.848	-0.000285714	0.1545	-0.376	1.203	0.936
hSQ044699	 ANKRD15 	1	-0.165	0.12	-0.149	0.173	-0.026	0.049	0	0.459	0.485	0.035	-0.424	0.186	0.254	0.454	-0.696	-0.19	0.664	0.598	0.67	0.357	0.411	0.729	0.723	0.638	0.000285714	0.13875	0.0016	0.57225	0.62525
hSQ004547	 HOXB6 	1	0.025	-0.42	0.331	0.033	0.134	-0.101	0	0.039	0.135	-0.255	0.516	0.056	-0.236	-0.246	-1.666	0.16	1.254	0.648	0.62	0.357	0.751	0.549	0.633	0.278	0.000285714	0.10875	-0.3864	0.71975	0.55275
hSQ028599	 EFNB2 	1	-0.097	-0.012	-0.051	0.201	0.012	-0.053	0	0.417	0.743	0.063	-0.314	0.224	0.252	0.432	0.234	0.44	1.072	0.906	0.928	1.207	0.729	0.997	1.231	1.648	9.91E-19	0.22725	0.3164	1.02825	1.15125
hSQ030306	 HAS2 	1	0.205	0.08	-0.439	0.113	-0.066	0.109	0	0.209	0.155	0.595		-0.094		0.754	0.574	-0.05	1.164	0.698	0.82	2.497	0.811	0.569	0.693	2.128	0.000285714	0.319666667	0.296	1.29475	1.05025
hSQ013130	 TMEM2 	1	-0.232	0.123	-0.036	0.136	0.077	-0.068	0	0.402	0.298	-0.062	-0.024	-0.081	-0.183	0.267	0.894	0.41	0.727	0.591	1.123	1.597	0.314	0.662	0.796	1.908	-1.98E-18	0.1535	0.2614	1.0095	0.92
hSQ012207	 KCNA3 	1	0.118	-0.287	-0.116	-0.024	0.377	-0.068	0	-0.048	0.178		-0.504	0.139		0.117	-0.126	0.67	0.727	0.831	0.813	0.977	0.604	0.602	0.566	0.858	0	-0.124666667	0.2	0.837	0.6575
hSQ005248	 SH3BP4 	1	-0.212	0.353	-0.086	0.036	-0.113	0.022	0	0.342	0.188	-0.152	-0.954	-0.191	-0.483	0.347	-0.796	-0.49	0.497	0.401	0.683	0.007	0.854	0.632	0.586	0.218	-9.91E-19	-0.144	-0.3226	0.397	0.5725
hSQ001015	 ENC1 	1	-0.302	0.233	-0.076	0.266	-0.063	-0.058	0	0.452	0.368	0.148	0.386	0.049	-0.063	0.457	1.884	0.79	0.747	0.831	0.963	2.057	0.344	0.562	0.666	1.758	6.94E-18	0.3385	0.6234	1.1495	0.8325
hSQ012336	 KRTAP1-5 	1	-0.619	0.036	0.447	0.319	-0.16	-0.025	0	0.465	0.841	-0.279	0.656	-0.368	-2.11	-0.2	1.154	0.81	1.18	1.414	0.506	2.477	-0.193	0.925	1.109	2.378	-0.000285714	0.42075	-0.1428	1.39425	1.05475
hSQ003744	 WWC1 	1	0.63	-0.405	-0.214	-0.212	0.449	-0.246	0	-0.166	0.34	-0.14	0.916	0.431	0.399	-0.201	0.424	1.21	1.099	0.933	0.835	1.837	1.316	1.244	1.418	2.028	0.000285714	0.2375	0.4526	1.176	1.5015
hSQ008132	 LOC57146 	1	-0.145	-0.2	0.211	0.103	0.024	0.009	0	-0.481	0.115	0.005	0.246	0.406	0.254	-0.366	0.514	0.68	0.664	0.508	0.3	0.507	0.601	0.799	0.643	0.898	0.000285714	-0.02875	0.2976	0.49475	0.73525
hSQ039480	 WFDC1 	1	-0.685	0.19	0.621	0.343	-0.656	0.189	0	0.459	0.655	-0.305		0.666	0.744	0.644	-0.566	-0.51	0.994	0.578	0.81		0.741	0.939	1.173	1.358	0.000285714	0.269666667	0.1956	0.794	1.05275
hSQ014601	 TCF7 	1	0.16	-0.055	-0.064	0.038	0.059	-0.136	0	0.134	0.07	0.33	-0.174	0.011	0.339	0.659	-1.126	-0.57	0.619	0.603	0.965	1.017	1.106	1.024	1.278	0.858	0.000285714	0.09	-0.1374	0.801	1.0665
hSQ035374	 SNAP25 	1	-0.194	-0.009	0.012	0.224	0.075	-0.11	0	0.42	0.446	0.026	0.386	0.317		0.415		0.35	0.855	0.699	0.821	1.417	1.132	1.25	0.964	1.638	-0.000285714	0.3195	0.360666667	0.948	1.246
hSQ000340	 FAM107B 	1	-0.315	0.08	-0.149	0.343	-0.026	0.069	0	0.139	0.005	-0.125	-0.084	0.056	-0.636	0.194	0.604	1.1	0.654	0.558	0.87	0.877	0.421	0.439	0.303	1.148	0.000285714	-0.01625	0.2636	0.73975	0.57775
hSQ010905	 TNFRSF19 	1	-0.234	-0.179	-0.128	0.354	0.175	0.01	0	0.02	0.116	-0.504	0.256	0.207	0.165	0.135	-1.236	-0.02	0.905	0.999	0.941	0.427	0.702	1.04	1.064	0.748	-0.000285714	-0.028	-0.1498	0.818	0.8885
hSQ008780	 HOXB8 	1	0.073	-0.172	0.129	0.051	0.022	-0.103	0	0.627	0.833	0.173	-0.624	0.204		0.172	-0.476	-0.32	0.472	0.696	0.358	0.577	0.489	0.687	0.691	0.788	1.98E-18	0.25225	-0.105	0.52575	0.66375
hSQ008767	 DKFZP761M1511 	1	0.13	-0.125	-0.134	0.158	0.139	-0.166	0	0.374	0.66	0.18	-0.164	0.251	0.139	0.339	-0.146	0.26	0.499	0.533	0.585	0.417	0.256	0.764	0.788	0.738	0.000285714	0.2625	0.1686	0.5085	0.6365
hSQ021051	 CLCN3 	1	-0.202	0.053	-0.166	0.156	0.127	0.032	0	0.062	0.378	-0.112	-0.354	0.289	0.517	0.287	0.004	-0.44	0.717	0.701	0.813	0.707	1.014	1.062	1.016	0.278	-7.93E-18	-0.0065	0.1314	0.7345	0.8425
hSQ021162	 NS4ATP2 	1	0.003	0.038	-0.011	0.041	-0.028	-0.043	0	0.307	0.333	0.053	-0.284	0.244	0.062	0.622	-0.516	-0.36	0.622	0.696	0.878	0.807	0.619	0.717	0.801	0.468	1.98E-18	0.10225	0.0104	0.75075	0.65125
hSQ039922	 PAG1 	1	-0.152	0.013	-0.306	0.266	0.087	0.092	0	0.502	0.628	-0.052	0.436	0.399	0.317	0.547	-0.326	0.28	1.357	1.141	1.213	0.367	1.184	1.542	1.706	1.088	7.93E-18	0.3785	0.2434	1.0195	1.38
hSQ031832	 KLF6 	1	-0.067	0.018	0.119	0.021	-0.118	0.027	0	0.307	0.173	0.153	-0.424	0.254	0.092	0.232	0.454	-0.76	0.722	0.706	0.478	0.427	0.379	0.447	0.391	0.438	4.96E-19	0.05225	0.0544	0.58325	0.41375
hSQ001242	 FBLN1 	1	0.086	-0.509	0.102	0.224	0.105	-0.01	0	0.27	0.526	-0.294	0.606	0.577	0.955	0.095	-0.196	-0.17	0.765	0.459	0.751	0.547	0.612	0.57	1.114	0.698	-0.000285714	0.277	0.2522	0.6305	0.7485
hSQ011247	 FZD1 	1	-0.215	0.34	-0.419	0.303	-0.086	0.079	0	0.379	0.095	-0.005	-0.674	-0.094	-0.576	0.264	-0.636	0.29	0.374	0.398	0.89	0.507	0.241	0.459	0.413	0.428	0.000285714	-0.05125	-0.1504	0.54225	0.38525
hSQ001365	 SYTL2 	1	-0.427	0.778	-0.491	0.131	-0.238	0.247	0	0.277	-0.507	0.113	-0.874	-0.976	-1.038	-0.328	-0.146	-0.15	0.332	0.416	1.048	2.567	0.799	0.797	0.571	1.708	7.93E-18	-0.24775	-0.5276	1.09075	0.96875
hSQ030680	 E2F3 	1	-0.104	0.051	-0.208	0.234	0.025	-5.55E-17	0	0.25	0.196	-0.044	-0.364	0.167	0.145	0.205	0.394	0.01	0.605	0.579	0.851	0.787	0.582	0.9	0.904	0.938	-0.000285714	0.0095	0.1842	0.7055	0.831
hSQ014071	 E2F3 	1	-0.21	0.125	-0.224	0.238	0.069	0.004	0	0.284	0.17	-0.12	-0.374	0.061	0.219	0.209	0.224	0.59	0.559	0.543	0.915	0.847	0.706	0.944	0.968	1.098	0.000285714	-0.01	0.2606	0.716	0.929
hSQ031022	 WWC1 	1	0.096	-0.039	0.092	-0.076	-0.005	-0.07	0	0.3	0.266	0.286	0.876	0.207	0.485	0.445	0.014	-0.12	0.965	0.869	0.991	0.767	0.912	1.19	1.374	0.658	-0.000285714	0.432	0.2062	0.898	1.0335
hSQ041311	 DUSP5 	1	-0.049	-0.064	-0.133	0.089	0.25	-0.095	0	0.455	0.761	0.171	-0.524	0.032	0.04	0.62	0.264	-0.17	0.93	0.904	1.196	0.507	0.747	1.165	1.219	1.278	-0.000285714	0.21575	0.1572	0.88425	1.10225
hSQ018668	 KIAA0355 	1	-0.125	0.03	-0.099	0.193	0.054	-0.051	0	0.299	0.335	-0.095	-0.414	0.236	0.104	0.174	0.384	0.19	0.844	0.658	0.75	0.527	0.681	1.019	1.043	1.048	0.000285714	0.03125	0.2176	0.69475	0.94775
hSQ022651	 HK2 	1	-0.204	0.221	-0.278	0.214	-0.005	0.05	0	0.13	-0.024	-0.114	-0.824	-0.063		0.355	1.264	0.53	0.635	0.659	1.031	0.427	0.772	0.75	0.774	0.948	-0.000285714	-0.208	0.5215	0.688	0.811
hSQ006403	 GPR125 	1	-0.135	-0.08	-0.069	0.073	0.244	-0.031	0	0.399	0.475	-0.065	-0.234	0.376	0.384	0.634	-1.526	-0.29	0.974	0.798	0.99	0.317	1.251	1.309	1.293	0.278	0.000285714	0.14375	-0.0844	0.76975	1.03275
hSQ034808	 FBXO34 	1	-0.287	-0.032	-0.211	0.231	0.322	-0.023	0	0.227	0.443	-0.257	-0.034	0.474	-0.038	0.442	0.254	0.76	0.662	0.716	1.038	0.537	0.629	0.717	0.791	0.298	1.09E-17	0.09475	0.3784	0.73825	0.60875
hSQ013926	 NAV3 	1	-0.33	0.125	-0.174	0.228	0.099	0.054	0	0.254	0.24	-0.01	-0.484	-0.029	-0.331	0.209	0.074	0.08	0.559	0.443	0.635	1.347	0.566	0.764	0.728	1.078	0.000285714	0	0.0006	0.746	0.784
hSQ039601	 PGM2L1 	1	0.006	0.051	-0.098	0.124	-0.115	0.03	0	0.29	0.306	0.216	-0.054	0.167	-0.015	0.315	0.444	-0.31	0.745	0.529	0.511	1.007	0.942	1.18	0.904	0.878	-0.000285714	0.1895	0.1202	0.698	0.976
hSQ039383	 SLC40A1 	1	-0.239	0.116	-0.333	0.439	-0.04	0.055	0	-0.025	0.041	-0.359		0.352		0.12			0.41	0.374	0.946		0.637	0.895	0.839		-0.000285714	-0.114333333	0.236	0.576666667	0.790333333
hSQ021959	 HOXB3 	1	-0.064	-0.199	-0.018	0.314	0.185	-0.22	0	0.03	0.286	-0.474	-0.024	-0.063	0.575	0.435	-1.176	-0.18	0.945	0.679	1.201	0.067	0.442	0.48	0.914	0.158	-0.000285714	-0.0455	-0.0818	0.723	0.4985
hSQ007924	 PELI1 	1	0.085	-3.47E-17	-0.319	0.093	0.074	0.069	0	-0.101	-0.245	0.125	-0.174	0.116		0.154	-1.016	0.86	0.274	0.458	0.55	1.327	0.541	0.559	0.423	1.058	0.000285714	-0.09875	0.0285	0.65225	0.64525
hSQ028805	 TMTC1 	1	-0.654	-0.139	0.962	0.324	-0.625	0.13	0	-0.03	0.486	-0.834		1.587		-0.125			0.895	0.489	1.721			1.02	0.364		-0.000285714	-0.126	0.731	1.035	0.692
hSQ020689	 CDC14A 	1	0.101	0.096	-0.233	0.089	0.03	-0.085	0	-0.115	-0.209	-0.099	0.286			0.16		0.84	0.93	0.524	0.406	0.497	0.957	0.735	0.569	1.138	-0.000285714	-0.03425	0.5	0.58925	0.84975
hSQ018880	 COLEC12 	1	-0.09	0.325	-0.434	0.058	0.039	0.104	0	-0.296	-0.84	0.33	-0.344	-0.869		-0.391	0.284	-0.08	-0.111	0.173	0.935	1.517	1.426	1.744	1.138	2.198	0.000285714	-0.2875	-0.264	0.6285	1.6265
hSQ000989	 PLXNC1 	1	0.128	-0.267	-0.126	0.106	0.317	-0.158	0	-0.418	-0.332	-0.222	-0.354	0.639		-0.743	-1.826	0.13	0.037	0.141	-0.527	-0.873	1.454	1.862	1.686	2.018	-3.97E-18	-0.3315	-0.45	-0.3055	1.755
hSQ020401	 SEMA3C 	1	-0.275	0.55	-0.509	0.233	-0.206	0.209	0	0.129	-0.695	0.175	-0.624	-0.344	-0.246	-0.146	-0.366	-0.24	0.434	0.348	0.78	0.757	1.011	1.119	1.053	0.778	0.000285714	-0.25375	-0.2684	0.57975	0.99025
hSQ015165	 BTBD11 	1	0.713	-0.092	-0.451	-0.189	0.102	-0.083	0	-0.273	-0.177	0.343	-0.254	-0.436	-0.128	-0.108	0.154	-0.16	-0.178	0.016	-0.282	0.487	1.019	0.757	0.831	1.828	-3.97E-18	-0.09025	-0.1356	0.01075	1.10875
hSQ039574	 SHC4 	1	0.226	-0.019	-0.298	-0.006	0.125	-0.03	0	0.15	-0.144	0.206	0.066	-0.153		0.285	-0.146	-0.18	1.295	1.349	1.441	1.327	1.862	2.29	1.994	2.908	-0.000285714	0.0695	-0.0485	1.353	2.2635
hSQ028437	 PPL 	1	0.458	-0.057	-0.256	-0.154	0.037	-0.028	0	-0.038	-0.162	0.058	0.096	-0.131	1.587	0.757	0.214	-0.14	-0.263	0.251	0.553	0.277	1.824	1.372	1.386	1.478	2.48E-18	-0.0115	0.4574	0.2045	1.515
hSQ033940	 MLF1IP 	1	-0.164	0.221	-0.168	0.044	0.075	-0.01	0	0.3	-0.004	0.256	-0.734	0.377	0.215	0.455	-0.156	0.31	0.135	-0.071	0.341	0.247	0.982	0.86	0.814	1.148	-0.000285714	-0.0455	0.2402	0.163	0.951
hSQ032562	 LOC221091 	1	-0.115	0.13	-0.039	0.113	0.014	-0.101	0	0.089	0.405	-0.035	-0.564	0.346		0.524	-0.326	0.4	0.084	0.228	0.13	-0.203	0.741	0.989	0.983	1.188	0.000285714	-0.02625	0.236	0.05975	0.97525
hSQ025547	 CUL4B 	1	0.095	-0.28	-0.119	0.093	0.024	0.189	0	0.279	0.225	0.255	-0.064	0.296	-0.336	0.224	0.064	-0.3	0.494	0.438	0.24	-0.243	0.571	0.879	0.713	0.938	0.000285714	0.17375	-0.0104	0.23225	0.77525
hSQ029574	 COL8A1 	1	-0.035	0.11	0.311	-0.097	-0.246	-0.041	0	0.499	0.265	0.425	-0.524	0.226	-0.486	0.114	-0.416	-0.21	0.404	-0.062	0.05	-0.753	1.091	0.539	0.743	0.638	0.000285714	0.16625	-0.1544	-0.09025	0.75275
hSQ045350	 KCTD12 	1	-0.245	0.37	-0.339	0.273	-0.266	0.209	0	0.369	-0.415	0.125		-0.234		-0.256	0.574	-0.03	0.274	0.338	0.06	1.867	0.911	1.329	0.883	1.398	0.000285714	0.026333333	0.0135	0.63475	1.13025
hSQ013154	 IGSF4 	1	0.036	0.011	0.212	-0.066	-0.195	1.67E-16	0	0.3	0.076	0.436	-1.044	0.227	-0.325	-0.175	0.874	-0.06	0.505	0.159	-0.029	-0.383	1.202	0.82	0.744	0.938	-0.000285714	-0.058	0.1082	0.063	0.926
hSQ026986	 CHN1 	1	0.005	0.27	-0.049	-0.017	-0.176	-0.031	0	0.259	0.305	-0.105		0.046	-0.256	0.434			0.284	0.168	0.05		0.761	0.899	0.763		0.000285714	0.153	0.074666667	0.167333333	0.807666667
hSQ039603	 MAMDC2 	1	-0.375	0.03	-0.019	0.413		-0.051	0	-0.141	0.065	-0.495	0.296	0.086		0.094	-1.236	-0.42	0.224	0.338	-0.06	-0.663	0.611	1.329	1.343	0.728	-0.000333333	-0.06875	-0.369	-0.04025	1.00275
hSQ016609	 CENPA 	1	0.123	-0.122	-0.001	-0.169	0.222	-0.053	0	-0.033	0.383	0.173	0.126	0.454	0.212	-0.148	-0.056	0.26	0.702	0.246	-0.192	-0.073	0.809	0.827	0.571	0.908	-9.91E-19	0.16225	0.1444	0.17075	0.77875
hSQ028589	 CLCN3 	1	-0.209	0.006	-0.213	0.109	0.36	-0.055	0	-0.055	0.211	-0.429	-0.294	0.142	0.16	0.14	-1.576	-0.25	0.75	0.664	0.826	-0.203	0.997	1.135	1.169	0.408	-0.000285714	-0.14175	-0.2768	0.50925	0.92725
hSQ043633	 LOC151162 	1	0.016	-0.079	-0.088	0.104	0.145	-0.1	0	0.47	0.686	-0.204		0.377	0.395	0.675	0.494	1.35	0.375	0.579	0.461	0.537	0.812	1.3	1.314	1.858	-0.000285714	0.317333333	0.6582	0.488	1.321
hSQ032746	 COL12A1 	1	-1.314	0.431	0.102	0.594	0.035	0.15	0	0.23	-0.574			-0.363		-0.215			-0.055	0.309			0.712	1.93	0.944		-0.000285714	-0.172	-0.289	0.127	1.195333333
hSQ030147	 ATP9A 	1	-0.064	-0.029	0.022	0.214	-0.085	-0.06	0	0.19	0.306	-0.164	-0.364	-0.053	0.475	0.325	0.044	0.42	0.265	0.239	0.511	0.857	0.652	0.89	0.874	1.398	-0.000285714	-0.008	0.2422	0.468	0.9535
hSQ028146	 PRR6 	1	0.135	-0.24	0.041	0.043	0.054	-0.031	0	-0.081	0.455	-0.255	0.116	0.286	0.184	0.144	-0.786	0.5	0.814	0.508	0.37		0.661	0.869	1.073	0.828	0.000285714	0.05875	0.0656	0.564	0.85775
hSQ039219	 SYTL2 	1	-0.13	-0.185	0.136	0.018	0.079	0.084	0	-0.386	-0.4		0.066	0.191		-0.511		0.44	1.379	1.413	0.645	1.107	2.286	1.684	2.008	1.558	0.000285714	-0.24	0.04	1.136	1.884
hSQ001954	 ADAM19 	1	-0.705	-0.23	0.501	0.343	0.024	0.069	0	-0.101	0.205	-0.935	0.136	0.376	-0.186	-0.196	-0.336	0.3	0.564	0.368	0.03	-0.423	0.861	0.879	1.223	0.588	0.000285714	-0.17375	-0.0084	0.13475	0.88775
hSQ015261	 EST_AI129115 	1	-0.345	0.09	-0.249	0.393	0.034	0.079	0	0.489	0.425	-0.085	-0.814	0.216		0.494	-0.366	0.27	0.554	0.388	0.94	0.087	0.921	1.109	1.293	0.958	0.000285714	0.00375	0.1535	0.49225	1.07025
hSQ007225	 LOC349136 	1		-0.251	0.03	0.242		-0.022	0	0.018	0.154	0.964	0.176	0.255		0.103		0.96	0.053	0.517	0.129		0.85	0.958	0.862	2.518	-0.0002	0.328	0.439333333	0.233	1.297
hSQ023081	 DNAPTP6 	1	-0.17	0.055	-0.034	0.018	0.179	-0.046	0	0.264	0.22	-0.11	-0.214	0.171	-0.021	0.469	0.284	-0.44	0.289	0.373	0.575	0.347	1.046	0.934	0.978		0.000285714	0.04	0.0926	0.396	0.986
hSQ009387	 TGM2 	1	-0.362	-0.477	0.804	0.046	-0.123	0.112	0	-0.818	-0.512	-0.752	1.306	1.019	0.707	-0.993	0.154	0.73	0.587	0.241	-0.727	0.607	1.204	1.322	1.486	1.138	1.19E-17	-0.194	0.3234	0.177	1.2875
hSQ006394	 NKD2 	1	0.488	-0.407	0.074	0.146	-0.263	-0.038	0	0.032	-0.022	0.668	0.596	0.419	0.537	0.017			0.877	0.611	0.363	-0.263	2.364	2.272	2.566	1.858	4.96E-18	0.3185	0.324333333	0.397	2.265
hSQ001225	 STXBP5 	1	-0.185	0.09	-0.239	0.353	-0.066	0.049	0	0.109	0.055	-0.145	-0.684	0.126	-0.066	0.114	-0.506	-0.57	0.464	0.468	0.55	-0.133	0.751	1.019	0.963	0.298	0.000285714	-0.16625	-0.1804	0.33725	0.75775
hSQ010580	 BUB1 	1	0.008	0.193	-0.176	-0.004	-0.033	0.012	0	0.302	0.118	0.308	-0.484	0.449	0.257	0.617	-0.236	0.39	0.207	-0.059		0.747	0.924	0.852	0.626	1.008	2.97E-18	0.061	0.2954	0.298333333	0.8525
hSQ006068	 TGM2 	1	-0.502	-0.307	0.964	0.066	-0.353	0.132	0	-1.148	-1.152	-1.122	0.746	1.099	0.407	-1.503		0.68	0.507	0.071	-1.367	0.247	1.624	1.612	1.556	0.568	7.93E-18	-0.669	0.17075	-0.1355	1.34
hSQ039898	 MAN1A1 	1	-0.23	0.135	-0.284	0.388	-0.101	0.094	0	-0.316	-0.79	-0.52	-0.414	-0.069		-0.351	-1.156	0.12	0.009	0.283	0.745	0.497	0.516	0.674	0.568	0.578	0.000285714	-0.51	-0.364	0.3835	0.584
hSQ043452	 TMEM25 	1	-0.21	0.105	-0.134	0.168	0.049	0.024	0	0.284	0.49	0.03	-0.254	-0.129	-0.101	0.649	-0.496	-0.41	0.269	0.083	0.455	0.097	0.536	0.764	0.938	0.668	0.000285714	0.1375	-0.0974	0.226	0.7265
hSQ022558	 C9orf140 	1	0.273	-0.102	-0.131	-0.109	0.082	-0.013	0	0.007	-0.027	0.323	-0.444	0.394	-0.408	0.272	-0.426	0.1	0.322	-0.074	0.048	0.287	0.669	0.567	0.721	0.828	5.70E-18	-0.03525	-0.0136	0.14575	0.69625
hSQ007600	 PELI1 	1	0.055	-0.26	-0.099	0.023	0.244	0.039	0	-0.541	-0.175	-0.255		0.506		-0.436		-1.03	0.524	0.688	0.65	-0.083	0.461	0.829	0.843	0.658	0.000285714	-0.323666667	-0.32	0.44475	0.69775
hSQ032159	 SLC16A6 	1	0.718	-0.327	-0.066	-0.294	0.197	-0.228	0	-0.588	-0.502	0.188	0.466	-0.401	-0.273	-1.083		-0.76	0.297	0.211	-0.457	0.967	0.584	0.482	0.496	1.428	-3.97E-18	-0.109	-0.62925	0.2545	0.7475
hSQ019467	 ChGn 	1	-0.029	0.016	-0.353	0.159	0.17	0.035	0	0.055	-0.069	-0.079	0.246	0.252	0.27	0.26	-0.056	0.33	0.09	0.244	0.616	0.607	1.027	1.085	1.169	0.358	-0.000285714	0.03825	0.2112	0.38925	0.90975
hSQ017074	 YPEL1 	1	-0.007	-0.182	0.189	0.001	0.042	-0.043	0	-0.123	0.103	0.143	0.526	0.284	0.262	-0.138	-0.476	-0.04	0.352	-0.004	0.178	0.527	0.609	0.557	0.421	1.448	9.91E-19	0.16225	-0.0216	0.26325	0.75875
hSQ001486	 LRP1 	1	-0.174	-0.249	0.172	0.064	0.165	0.02	0	0.16	0.586	0.136	1.616	0.057		0.165	-0.766	0.98		0.279		0.427			0.964	2.128	-0.000285714	0.6245	0.109	0.353	1.546
hSQ043888	 EXO1 	1		0.019	1.39E-17	-0.018		-0.002	0	-0.172	0.314	0.224	0.406	1.085		-0.337			0.423	0.647	-0.901	1.127	1.05	0.908	0.822	0.848	-0.0002	0.193	0.374	0.324	0.907
hSQ015153	 LOC286025 	1	-0.055	-0.06	-0.069	0.073	0.104	0.009	0	0.229	0.435	0.255	0.496	0.336	0.594	0.304	-0.356	0.05	0.184	0.158	0.22	0.247	0.381	0.689	0.853	1.478	0.000285714	0.35375	0.1856	0.20225	0.85025
hSQ025520	 ZNF93 	1	-0.12	-0.035	-0.034	-0.002	0.129	0.064	0	0.084	0.04	-0.02	-0.634	0.521		0.369	0.794	0.58	0.349	0.173	-0.105	-0.333	1.006	0.824	0.938	1.048	0.000285714	-0.1325	0.566	0.021	0.954
hSQ016854	 SPAG5 	1	0.035	0.18	-0.269	-0.177	0.214	0.019	0	0.099	0.165	0.285	-0.244	0.426	0.334	0.614	-0.136	0.46	0.264	0.008	0.24	1.067	1.011	0.619	0.623	1.338	0.000285714	0.07625	0.3396	0.39475	0.89775
hSQ035349	 HHIP 	1	0.525	-0.1	-0.479	-0.207	0.514	-0.251	0	-0.101	-0.265	0.805	0.336	0.186		0.364	0.634	1.51	0.384	0.108	0.51	1.557	1.391	1.519	1.643	3.808	0.000285714	0.19375	0.6735	0.63975	2.09025
hSQ004448	 TGM2 	1	-0.274	-0.449	0.912	-0.006	-0.235	0.05	0	-0.46	-0.134	-0.654	1.646	1.127	0.845	-0.585	0.134	1.88	0.675	0.149	-0.389	1.157	1.402	1.63	1.274	1.668	-0.000285714	0.0995	0.6802	0.398	1.4935
hSQ021729	 FHOD3 	1	-0.055	0.04	0.031	0.053	0.034	-0.101	0	0.189	0.135	-0.155	-0.524	0.046	-0.226	0.564	0.954	0.38	0.584	0.118	0.35	-0.153	1.541	1.399	1.383	1.678	0.000285714	-0.08875	0.3436	0.22475	1.50025
hSQ034020	 C10orf38 	1	0.008	-0.087	-0.026	0.136	0.037	-0.068	0	0.332	0.458	0.058	-0.314	0.049	0.057	0.307	0.234	-0.27	0.407	0.331	0.483	0.407	0.444	0.592	0.686	0.738	3.97E-18	0.1335	0.0754	0.407	0.615
hSQ004759	 ARSG 	1	0.286	-0.209	-0.088	-0.096	0.275	-0.17	0	0.09	0.316	0.066	0.066	0.167	0.295	0.175	-0.126	-0.23	0.165	0.189	0.171	-0.533	0.442	0.54	0.764	0.848	-0.000285714	0.1345	0.0562	-0.002	0.6485
hSQ043105	 TM4SF1 	1	-0.162	0.313	-0.146	-0.024	0.007	0.012	0	0.272	-0.002	0.098	-0.164	-0.081	-0.283	0.237	0.454	-0.13	0.187	0.371	0.583	0.347	0.774	0.662	0.476	0.488	4.96E-19	0.051	0.0394	0.372	0.6
hSQ011852	 RNF36 	1	-0.522	-0.187	0.104	0.306	-0.023	0.322	0	0.572	0.788	0.038		0.179		0.417		0.11	0.267	0.161	0.223	0.347	0.434	0.962	0.746	0.908	-1.59E-17	0.466	0.235333333	0.2495	0.7625
hSQ012150	 C21orf96 	1	0.691	-0.224	0.147	-0.161	-0.28	-0.175	0	0.175	0.191	1.091	0.166	0.062	-0.07	-0.01	-0.356	-0.84	0.67	0.384	0.016	0.627	0.997	0.925	0.749	0.198	-0.000285714	0.40575	-0.2428	0.42425	0.71725
hSQ017091	 TGFB2 	1	-0.672	0.383	-0.076	0.316	0.067	-0.018	0	-0.128	-0.442	-0.832	0.116	-0.141	-0.333	-0.473	-0.586	0.78	0.067	0.391	-0.297	0.207	1.074	1.082	1.016	1.928	-5.45E-18	-0.3215	-0.1506	0.092	1.275
hSQ021205	 C14orf80 	1	0.111	-0.144	0.017	-0.061	-0.07	0.145	0	0.075	0.561	0.281	-0.284	0.182	-3.33E-16	0.1	-0.226	0.36	0.57	0.304	-0.594	-0.243	0.887	0.605	0.419	0.538	-0.000285714	0.15825	0.0832	0.00925	0.61225
hSQ021348	 PCDH7 	1	-0.362	0.353	-0.276	0.056	0.027	0.202	0	0.392	0.188	0.088	0.546			-0.123	0.434		0.657	0.491	0.293		0.524	0.472	0.556	1.428	-3.97E-18	0.3035	0.1555	0.480333333	0.745
hSQ031141	 ACPP 	1	0.159	-0.106	0.025	-0.253		0.173	0	0.283	0.519	0.169	0.476	-0.4		0.548			0.368	0.232		-0.403		0.793	0.847	1.798	-0.000333333	0.36175	0.074	0.065666667	1.146
hSQ037412	 FAM64A 	1	0.071	-0.054	-0.143	0.019	0.11	-0.005	0	0.085	0.411	0.381	-0.344	0.602	0.68	0.65	0.024	0.24	0.38	0.314	0.196	0.767	0.727	0.955	0.749	1.138	-0.000285714	0.13325	0.4392	0.41425	0.89225
hSQ045358	 RAPH1 	1	-0.182	0.283	-0.246	0.156	-0.123	0.112	0	0.072	-0.162	-0.152	-0.854	0.069	-0.203	-0.113	1.364	-0.25	0.347	0.301	0.463	0.177	0.864	1.022	1.116	1.198	-1.98E-18	-0.274	0.1734	0.322	1.05
hSQ029653	 GABBR2 	1	-0.509	-0.094	0.157	0.389	-0.01	0.065	0	0.595	0.721	-0.079	-0.534	0.252	-0.47	0.66	-1.306	0.29	0.72	0.664	0.816	-0.423	1.117	1.405	1.489	0.798	-0.000285714	0.17575	-0.1148	0.44425	1.20225
hSQ015723	 RASGRP1 	1	-0.072	0.213	-0.146	0.126	-0.143	0.022	0	0.212	-0.342	0.188	-0.174	-0.041		0.097	0.644	0.89	-0.223	-0.249	-0.047	0.077	0.734	0.652	0.676	2.148	4.96E-18	-0.029	0.3975	-0.1105	1.0525
hSQ030820	 ETV1 	1	0.211	-0.264	-0.133	0.079	0.18	-0.075	0	-0.375	-0.359	-0.239	0.406	0.592	0.43	-0.5	-1.076	0.58	0.89	0.894	0.396	-1.213	1.567	1.645	1.429	1.458	-0.000285714	-0.14175	0.0052	0.24175	1.52475
hSQ014321	 ABI3BP 	1	-0.665	0.24	-0.069	0.343	-0.076	0.229	0	0.579	0.635	-0.065	-0.204	0.756	0.694	0.444	-0.466	-0.94	0.484	0.288		-0.823	1.071	1.569	1.533	0.178	0.000285714	0.23625	0.0976	-0.017	1.08775
hSQ036177	 SH3BGRL2 	1	-0.037	-0.092	-0.161	0.081	0.242	-0.033	0	0.337	0.533	0.053	0.296	0.334	0.512	0.512	1.074	-1.26	0.572	0.476	0.498	0.807	0.889	1.137	1.071	1.428	-3.97E-18	0.30475	0.2344	0.58825	1.13125
hSQ012893	 ITIH5 	1	-0.027	-0.122	-0.121	0.161	0.132	-0.023	0	0.227	0.283	0.153	1.406	0.484	0.382	0.412		0.64	0.142	0.326	0.368	0.427	0.289	0.837	1.031	2.038	-9.91E-19	0.51725	0.4795	0.31575	1.04875
hSQ020311	 PITPNC1 	1	0.195	-0.22	0.041	-0.057	0.004	0.039	0	0.129	0.235	-0.065	0.446	0.246	0.294	0.324	-0.086	0.77	0.384	-0.072	0.24	0.857	0.521	0.619	0.823	1.608	0.000285714	0.18625	0.3096	0.35225	0.89275
hSQ001529	 SLC20A2 	1	-0.405	0.62	-0.309	0.113	-0.196	0.179	0	0.299	0.005	0.185	-0.994	-0.444	-1.066	-0.126	0.284	0.16	-0.166	-0.172	0.24	0.037	0.551	0.699	0.523	1.358	0.000285714	-0.12625	-0.2384	-0.01525	0.78275
hSQ030595	 C22orf8 	1	-0.254	-0.089	0.032	0.124	0.225	-0.04	0	0.4	0.506	-0.104		0.377	0.175	0.535			0.375	0.209	0.611		0.472	0.76	0.864		-0.000285714	0.267333333	0.362333333	0.398333333	0.698666667
hSQ018851	 SAP30L 	1	-0.175	-0.05	0.181	0.013	-0.086	0.119	0	0.529	0.225	0.095	-0.664	0.026		-0.126	-0.906	-0.54	0.404	0.158	0.04	0.537	0.651	1.059	0.603	0.538	0.000285714	0.04625	-0.3865	0.28475	0.71275
hSQ038501	 TNFRSF19 	1		-0.008	0.313	-0.195		-0.109	0	-0.469	-0.203		-1.364	0.628		-0.014			0.866	0.82	0.582		1.223	1.761	1.045	0.608	0.0002	-0.678666667	0.307	0.756	1.15925
hSQ043627	 MYO10 	1	-0.177	-0.102	0.379	0.101	-0.208	0.007	0	0.197	0.343	0.203	0.246	1.094	0.742	-0.078	-0.406	-0.59	0.742	0.416	0.088		1.249	1.217	0.811	0.578	7.06E-18	0.24725	0.1524	0.415333333	0.96375
hSQ012497	 TROAP 	1	0.265	-0.22	0.021	-0.117	0.124	-0.071	0	-0.011	0.335	0.415	-0.144	0.046	0.064	0.144	-0.346	0.01	0.324	0.078	-0.09	0.607	0.371	0.639	0.463	0.738	0.000285714	0.14875	-0.0164	0.22975	0.55275
hSQ026468	 PPFIBP2 	1	-0.057	0.028	0.009	0.061	0.002	-0.043	0	0.437	0.473	0.053	-0.174	0.804	0.622	0.452	0.084	0.07	0.342	0.276	0.388	0.427	1.139	1.127	1.341	1.008	0	0.19725	0.4064	0.35825	1.15375
hSQ001839	 CALD1 	1	-0.915	0.52	0.501	0.213	-0.336	0.019	0	0.229	-0.625	-0.795	-0.724	0.456			-0.456	-0.01	0.424	0.318		-0.383	2.951	1.299	0.903	0.168	0.000285714	-0.47875	-0.003333333	0.119666667	1.33025
hSQ023334	 ATP9A 	1	0.003	-0.102	-0.131	0.191	0.192	-0.153	0	0.287	0.443	0.023		-0.006		0.032			0.382	0.366	0.248		0.659	1.077	1.071		3.97E-18	0.251	0.013	0.332	0.935666667
hSQ003002	 PHF20L1 	1	-0.092	0.233	0.224	-0.034	-0.303	-0.028	0	0.612	0.298	0.628		-0.181		-0.093			-0.003	-0.129			0.624	0.722	0.746		-4.46E-18	0.512666667	-0.137	-0.066	0.697333333
hSQ040667	 CNIH3 	1	0.511	-0.144	-0.313	-0.121	0.22	-0.155	0	0.135	0.361	0.391	0.236	0.102	0.1	0.43	-0.606	0.33	0.71	0.834	0.916	1.307	1.407	1.605	1.669	2.218	-0.000285714	0.28075	0.0712	0.94175	1.72475
hSQ001011	 ALS2CR16 	1	-0.085	0.18	0.331	-0.127	-0.376	0.079	0	0.639	0.395	0.245	-0.914	0.246		-0.116	-0.116	-0.32	0.174	0.028	-0.32	-0.323	0.851	0.779	0.133	1.158	0.000285714	0.09125	-0.0765	-0.11025	0.73025
hSQ025046	 ADAM19 	1	-0.155	0.07	-0.139	0.203	0.044	-0.021	0	0.239	0.255	-0.085	-0.104	-0.354	-0.186	0.144	0.854	0.33	0.264	0.228	0.23	0.757	0.441	0.749	1.073	1.158	0.000285714	0.07625	0.1576	0.36975	0.85525
hSQ021466	 KIF20A 	1	-0.045	-0.16	-0.089	-0.077	0.404	-0.031	0	0.389	0.615	0.345	-0.174	0.596	0.624	0.814	-0.486	0.14	0.504	0.208	0.16	0.627	0.811	0.869	0.863	1.088	0.000285714	0.29375	0.3376	0.37475	0.90775
hSQ020305	 RNF150 	1	-0.144	-0.029	-0.198	0.134	0.175	0.06	0	0.45	0.516	-0.064	-0.384	0.207	0.115	0.575	0.524	0.32	0.575	0.509	0.671	-0.253	0.822	0.96	1.274	1.308	-0.000285714	0.1295	0.3482	0.3755	1.091
hSQ038794	 JPH2 	1		-0.145	-0.044	0.068	0.229	-0.106	0	0.284	1.03	-0.08		0.121		0.719			0.319	0.083	0.005			0.754	0.578	2.468	0.000333333	0.411333333	0.42	0.135666667	1.266666667
hSQ038933	 HSD17B2 	1	-0.035	0.02	-0.089	-0.087	0.274	-0.081	0	0.099	0.355	0.005	0.106	0.846	0.944	0.394	-1.116	0.63	0.514	0.388	0.59	0.087	1.011	1.299	1.373	1.618	0.000285714	0.14125	0.3396	0.39475	1.32525
hSQ028611	 MMP11 	1	-0.035	-0.2	-0.079	0.213	0.164	-0.061	0	0.279	0.745		-0.004	0.096	-0.046	0.604	1.184	1.71	0.374	0.248	0.3	0.337	0.831	1.149	1.233	2.148	0.000285714	0.34	0.7096	0.31475	1.34025
hSQ004265	 HNT 	1	-0.391	-0.216	0.505		0.018	0.083	0	0.433	0.799	-0.381		0.02	-0.892	-0.022	0.564	1.55	0.048	0.402	0.524	0.787	0.945	1.473	1.307	1.788	-0.000166667	0.283666667	0.244	0.44025	1.37825
hSQ036562	 MGC21644 	1	-0.052	0.043	0.054	-0.054	0.157	-0.148	0	-0.078	0.288	-0.102	-0.234	0.129	-0.143	0.237	-0.126	0.19	0.217	0.121	0.193	-0.023	0.784	0.752	0.806	1.498	0	-0.0315	0.0574	0.127	0.96
hSQ013123	 CPZ 	1	0.26	-0.295	0.006	0.118	-0.101	0.014	0	0.344	0.57	-0.14	0.256	0.661	0.929	0.289	0.414	-0.2	0.739	0.443	0.605	0.407	0.776	0.814	1.048	0.928	0.000285714	0.2575	0.4186	0.5485	0.8915
hSQ022359	 PGM2L1 	1	-0.067	0.078	0.099	0.181	-0.388	0.097	0	0.647	-0.347	-0.057	0.196	0.214		-0.528	1.634	0.73	0.472	0.286	0.268	1.547	1.199	1.017	0.621	1.628	-3.97E-18	0.10975	0.5125	0.64325	1.11625
hSQ005822	 IL16 	1	-0.319	0.216	0.047	-0.021	0.05	0.025	0	0.015	-0.419	-0.259		0.052		-0.28		-1.22	1.01	0.954	0.666	0.197	0.757	1.665	1.439	1.288	-0.000285714	-0.221	-0.482666667	0.70675	1.28725
hSQ032929	 KIAA1576 	1	-0.159	0.116	-0.323	0.089	0.17	0.105	0	0.325	0.151	0.041	0.286	-0.138	-0.43	0.32	1.434	0.67	0.29	0.264	0.496	1.477	0.587	0.835	0.919	1.968	-0.000285714	0.20075	0.3712	0.63175	1.07725
hSQ021119	 FLJ10159 	1	0.085	-0.05	-0.139	0.113	-0.106	0.099	0	0.339	0.055	0.125	-0.404	0.356	0.094	0.224	-1.156	-0.09	0.594	0.438	0.5	-0.563	1.231	1.249	1.193	0.328	0.000285714	0.02875	-0.1144	0.24225	1.00025
hSQ023800	 PPM2C 	1	-0.11	-0.005	0.086	0.118	-0.121	0.034	0	-0.096	-0.11	-0.08	-0.684	0.421	0.429	-0.501	-0.376	0.28	0.509	0.423	0.185	0.147	0.566	0.504	0.308	0.868	0.000285714	-0.2425	0.0506	0.316	0.5615
hSQ017755	 ENTPD4 	1	-0.017	-0.262	0.379	0.001	0.022	-0.123	0	-0.123	0.103	-0.077	0.126	0.364	-0.138	0.252	0.504	-0.12	0.382	0.426	0.368	0.037	0.649	0.577	0.551	1.008	-3.97E-18	0.00725	0.1724	0.30325	0.69625
hSQ000637	 CENPF 	1	0.098	-0.197	-0.036	-0.124	0.227	0.032	0	-0.048	-0.032	0.228	0.456	0.509	0.157	0.617	0.154	-0.03	0.617	0.021	0.413	0.527	1.194	0.802	0.696	0.508	0	0.151	0.2814	0.3945	0.8
hSQ030850	 GPC4 	1	-0.024	0.361	-0.518	0.094	-0.055	0.14	0	-0.01	-0.524	0.026	-0.924	-0.613			0.454	0.34	-0.025	-0.001	0.061	0.297	0.592	1.18	0.924	1.368	-0.000285714	-0.358	0.060333333	0.083	1.016
hSQ032226	 RAP2B 	1	-0.365	0.01	-0.099	0.303	0.034	0.119	0	0.189	0.005	0.055	-1.004				-1.236	0.06	0.694	0.528		0.117	0.611	0.839	0.653	0.588	0.000285714	-0.18875	-0.588	0.446333333	0.67275
hSQ010144	 PRC1 	1	0.085	-0.29	0.021	-0.027	0.174	0.039	0	-0.181	0.105	-0.115	0.106	0.896	0.774	0.194	-0.556	0.08	0.664	0.358	0.05	0.397	0.851	1.019	0.953	0.628	0.000285714	-0.02125	0.2776	0.36725	0.86275
hSQ043441	 SPRY1 	1	0.363	-0.032	0.089	-0.069	-0.218	-0.133	0	0.007	0.093	0.163		0.414	1.202	0.152			0.842	0.706	0.578		1.559	1.537	1.331		-1.19E-17	0.087666667	0.589333333	0.708666667	1.475666667
hSQ019800	 PPM2C 	1	-0.267	0.058	0.059	0.131	-0.058	0.077	0	-0.063	-0.217	-0.057	-0.674	0.434	-0.088	-0.518	-0.586	0.18	0.402	0.366	0.168	0.057	0.599	0.317	0.221	0.938	-1.98E-18	-0.25275	-0.1156	0.24825	0.51875
hSQ043892	 C1QTNF7 	1	-0.652	-0.087	0.404	-0.144	0.247	0.232	0	0.582	0.398	-0.392	0.686			0.117		0.08	1.537	0.971	0.673		1.054	2.422	1.866	2.778	3.97E-18	0.3185	0.0985	1.060333333	2.03
hSQ002126	 KIAA1794 	1	0.03	-0.045	-0.194	-0.002	0.179	0.034	0	0.124	0.02	0.25	-0.284	0.301		0.469	-0.426	0.35	0.339	-0.077	0.145	0.677	1.066	0.584	0.618	1.138	0.000285714	0.0275	0.1735	0.271	0.8515
hSQ016842	 SAT 	1	-0.155	0.12	0.111	-0.107	0.124	-0.091	0	-0.221	-0.285	-0.255	-0.324	0.506	0.294	-0.016	-0.946	0.31	0.354	0.228	0.22	0.487	0.851	0.799	0.603	0.058	0.000285714	-0.27125	0.0296	0.32225	0.57775
hSQ027734	 LOC92312 	1	0.211	-0.044	0.027	0.059	-0.16	-0.095	0	0.215	0.081	-0.259	-0.794	0.222	-0.06	0.38	-0.326	-0.04	0.56	0.064	0.556	-0.073	0.577	0.385	0.839	0.598	-0.000285714	-0.18925	0.0352	0.27675	0.59975
hSQ026620	 PPP1R3C 	1	-0.219	0.186	-0.113	0.189	-0.03	-0.015	0	0.045	-0.009	-0.229	-0.714	-0.318	-0.3	2.50E-16	0.034	-0.28	-1.3	-1.316	-0.984	-2.043	-0.823	-0.605	-0.641	-0.772	-0.000285714	-0.22675	-0.1728	-1.41075	-0.71025
hSQ043580	 LOH3CR2A 	1	-0.264	0.101	-0.098	0.224	0.025	0.01	0	0.43	0.446	0.036	-0.614	0.697	-0.095	0.035			-0.995	-1.121	-1.099	-1.463	-0.738	-0.6	-0.486	0.888	-0.000285714	0.0745	0.212333333	-1.1695	-0.234
hSQ014853	 FGF9 	1	-0.365	0.03	0.321	0.253	0.014	-0.251	0	0.149	0.065	-0.445	-0.694	0.786	0.434	-0.096	0.574	0.19	-0.806	-1.252	-1.29	-1.793	-0.659	-0.451	-0.597	0.118	0.000285714	-0.23125	0.3776	-1.28525	-0.39725
hSQ011894	 ADM 	1	-0.16	0.135	0.076	-0.032	-0.021	0.004	0	0.324	0.29	0.21	0.686	0.101	0.099	0.329	0.984	0.12	-0.841	-0.857	-0.965	-0.543	-0.524	-0.206	-0.242	0.418	0.000285714	0.3775	0.3266	-0.8015	-0.1385
hSQ023243	 PPP1R3C 	1	-0.324	0.071	0.032	0.274	-0.005	-0.05	0	-0.32	-0.154	-0.894	0.106	0.117	0.155	-0.325	-0.516	0.08	-1.055	-0.781	-0.929	-2.503	-0.838	-0.43	-0.456	-0.472	-0.000285714	-0.3155	-0.0978	-1.317	-0.549
hSQ031492	 PPP1R3C 	1	-0.422	-0.027	0.094	0.316	0.067	-0.028	0	-0.278	0.098	-0.932	-0.194	0.359	0.487	-0.273	-0.976	-0.66	-0.883	-0.699	-0.877	-3.003	-0.716	-0.238	-0.274	-0.842	3.47E-18	-0.3265	-0.2126	-1.3655	-0.5175
hSQ042292	 SCN9A 	1	-0.892	0.223	0.014	0.626	0.017	0.012	0	-0.098	-0.202	-0.562		-1.281		-1.403	-2.086	-1.74	-0.383	-0.849	-1.507	-1.993	-0.656	-0.238	-0.644	-1.022	-3.47E-18	-0.287333333	-1.6275	-1.183	-0.64
hSQ015093	 LMCD1 	1	-0.345	-0.04	0.341	0.113	-0.106	0.039	0	-0.241	-0.005	-0.885	0.276	0.846	0.634	-0.676	-1.416	-0.68	-0.516	-0.752	-1.26	-1.883	-0.669	-0.721	-0.327	-0.832	0.000285714	-0.21375	-0.2584	-1.10275	-0.63725
hSQ020528	 MN1 	1	-0.264	0.411	-0.268	0.214	-0.155	0.06	0	0.44	-0.094	0.116	-0.424	-0.403	-0.235	0.155	0.454	0.12	-1.285	-0.801	-0.399	-1.093	-0.708	-0.53	-0.616	-0.322	-0.000285714	0.0095	0.0182	-0.8945	-0.544
hSQ032053	 SNF1LK 	1	-0.01	0.305	-0.354	0.178	-0.181	0.064	0	0.074	-0.33	-0.07	1.416	-0.459	0.249	-0.041	3.324	1.63	-1.721	-1.247	-0.755		-0.924	-0.876	-0.882	-0.422	0.000285714	0.2725	0.9406	-1.241	-0.776
hSQ019458	 ADM 	1	-0.245	-0.14	0.331	0.133	-0.076	-0.001	0	-0.201	0.125	-0.545	0.876	0.796	0.504	-0.776	-0.286	0.71	-0.436	-0.732	-1.42	-1.253	-0.399	0.219	0.153	0.218	0.000285714	0.06375	0.1896	-0.96025	0.04775
hSQ005678	 IL6R 	1	-0.064	-0.239	0.472	-0.106	-0.155	0.09	0	-0.54	-0.444	-0.094	0.356	0.777	0.165	-0.595			-0.435	-0.621	-1.349	-1.603		-0.21	-0.076		-0.000285714	-0.1805	0.115666667	-1.002	-0.143
hSQ035457	 UGCG 	1	-0.28	0.325	0.576	0.028	-0.691	0.044	0	-0.106	-0.22	-0.32	-0.174	0.541	-0.401	-0.911	1.294	1.8	-0.741	-0.787	-1.355	-0.893	0.286	0.214	-0.392	0.378	0.000285714	-0.205	0.4646	-0.944	0.1215
hSQ024219	 LMCD1 	1	-0.235	0.04	0.031	0.053	0.164	-0.051	0	0.399	0.575	-0.245	-0.384	0.396	0.434	0.584	-0.096	0.09	-0.696	-0.872		-1.303	-0.819	-0.761	-0.377	0.228	0.000285714	0.08625	0.2816	-0.957	-0.43225
hSQ022328	 IFRG15 	1	-0.604	-0.209	0.782	0.014	0.025	-0.01	0	0.15	-0.524	-0.874	-0.354	0.197		-0.685	-1.706	-0.53	-0.775	-0.661	-1.359	-1.563	-0.358	0.57	0.294	-1.192	-0.000285714	-0.4005	-0.681	-1.0895	-0.1715
hSQ002280	 ZFYVE9 	1	-0.01	0.085	-0.124	-0.032	0.009	0.074	0	0.084	0.23		-0.024		0.129	-0.001		-0.94	-1.611	0.013	-1.105	-0.663	-0.514	0.054	0.328	-0.602	0.000285714	0.096666667	-0.270666667	-0.8415	-0.1835
hSQ012148	 PRSS12 	1	-0.282	-0.017	-0.096	0.226	0.117	0.052	0	-0.338	-0.612	-0.702		-0.951		-0.933	0.224	-0.26	-0.203	-0.739	-1.697	-0.693	-1.326	-0.978	-0.914	-1.052	-9.91E-19	-0.550666667	-0.48	-0.833	-1.0675
hSQ014179	 SGK 	1	-0.167	0.088	-0.171	0.161	0.102	-0.013	0	0.517	0.713	0.253	-0.344	0.254	0.112	0.502	-0.646	0.3	-0.478	-0.704	-0.662	-1.593	-1.021	-0.713	-0.629	-0.552	-2.48E-19	0.28475	0.1044	-0.85925	-0.72875
hSQ020268	 LOC152573 	1	-0.552	0.393	-0.386	0.346	-0.133	0.332	0	0.042	-0.652	-0.092	-0.064	-0.831	-1.813	-1.153		1.79	-1.393	-1.679	-1.487	0.017	-2.166	-1.548	-1.654	-0.062	-7.93E-18	-0.1915	-0.50175	-1.1355	-1.3575
hSQ021131	 FGF7 	1	-0.954	-0.209	0.592	0.614	-0.045	-2.22E-16	0	0.27	0.216	-0.884	-0.074	0.217	-1.035	-0.925	-0.796	0.43	-0.335	-0.871	-1.969	-1.583	-1.648	0.18	-0.906	-1.372	-0.000285714	-0.118	-0.4218	-1.1895	-0.9365
hSQ029400	 CLDN11 	1	-0.664	-0.079	-0.078	0.434	0.355	0.03	0	0.03	-0.294	-0.354	0.586	-1.873	-1.495	-1.225	0.254	-0.14	-0.585	-0.751	-1.209		-1.658	-0.64	-1.006	-0.812	-0.000285714	-0.008	-0.8958	-0.848333333	-1.029
hSQ014720	 GJA1 	1	-0.427	0.428	-0.121	0.291	-0.258	0.087	0	-0.223	-0.517	-0.897	-0.304	-0.216	-0.228	-0.598	-0.636	-0.27	-0.418	-0.414	-0.362	-0.883	-1.231	-0.843	-1.069	-1.862	-3.97E-18	-0.48525	-0.3896	-0.51925	-1.25125
hSQ035707	 GDF5 	1	-0.277	0.298	-0.101	0.091	0.002	-0.013	0	0.097	0.183	-0.007	-0.274	-0.326	-0.678	0.112	-0.236	0.07	-0.648	-0.604	-0.142	-0.803	-1.821	-1.613	-1.559	-2.562	-6.44E-18	-0.00025	-0.2116	-0.54925	-1.88875
hSQ003256	 FST 	1	-0.304	0.381	-0.248	0.314	-0.265	0.12	0	-0.05	-0.344	-0.014	-0.124	-0.033	-0.735	-0.075	-0.156	0.27	-0.605	-0.621	-0.609	-0.443	-1.158	-1.24	-1.436	-0.672	-0.000285714	-0.133	-0.1458	-0.5695	-1.1265
hSQ009841	 HGF 	1	-0.35	-0.015	0.166	-0.032	0.239	-0.006	0	0.294	0.3	-0.06	0.506	0.211	0.919	0.599	0.004		0.099	0.133	0.025	0.397	-0.984	-0.716	-0.732	-1.102	0.000285714	0.26	0.43325	0.1635	-0.8835
hSQ020585	 FST 	1	-0.112	0.043	-0.036	0.016	0.157	-0.068	0	0.542	0.748	0.308	-0.554	0.179	0.437	0.817	-0.406	-0.02	-0.183	-0.489	-0.347	-0.623	-1.106	-0.988	-0.934	-1.082	-1.98E-18	0.261	0.2014	-0.4105	-1.0275
hSQ023603	 GJA1 	1	-0.2	0.255	-0.174	0.168	-0.041	-0.006	0	0.084	-0.06	-0.25	-0.034	-0.339	-0.331	-0.081	0.124	0.12	-0.331	-0.357	-0.345		-1.384	-1.086	-1.052	-0.242	0.000285714	-0.065	-0.1014	-0.344333333	-0.941
hSQ015138	 FST 	1	-0.15	0.325	-0.084	0.058	-0.171	0.024	0	0.424	0.16	0.14		-0.029	-0.131	0.379			-0.391	-0.577	-0.575		-1.234	-1.226	-1.142		0.000285714	0.241333333	0.073	-0.514333333	-1.200666667
hSQ022117	 CPA4 	1	-0.035	-0.05	-0.129	0.093	0.214	-0.091	0	0.579	0.785	0.095		-0.014	0.284	0.764	-0.476	0.16	0.374	0.348	0.57	-0.483	-1.139	-0.581	-0.427	-1.142	0.000285714	0.486333333	0.1436	0.20225	-0.82225
hSQ008914	 EDG1 	1	-0.657	0.038	0.019	0.601	-0.258	0.257	0	0.677	0.553	-0.107	-0.694	0.064	-0.838	0.182	-0.856	-0.2	-0.388	-0.594	-0.292	-0.653	-1.681	-1.283	-1.439	-1.222	0	0.10725	-0.3296	-0.48175	-1.40625
hSQ024883	 SMPDL3A 	1	-0.209	0.096	-0.183	0.199	0.06	0.035	0	-0.045	-0.479	-0.289	-0.124	0.152	-0.1	-0.04	-0.466	0.67	-0.42	-0.416	-0.294	-0.213	-1.073	-0.945	-1.181	-1.052	-0.000285714	-0.23425	0.0432	-0.33575	-1.06275
hSQ020846	 DIO2 	1	-0.467	0.178	-0.051	0.251	0.052	0.037	0	0.717	0.653	0.123	0.026	-0.286	-0.718	0.532	-0.276	-0.32	-0.248	-0.234	-0.152	-0.213	-2.131	-2.333	-2.129	-0.392	-3.97E-18	0.37975	-0.2136	-0.21175	-1.74625
hSQ032760	 ADARB1 	1	-0.127	-0.102	-0.011	0.171	0.192	-0.123	0	0.347	0.593	-0.067	-0.054	0.444	0.552	0.402	-0.296	0.27	0.192	0.066	-0.032	-0.663	-1.201	-0.903	-0.879	-1.052	3.97E-18	0.20475	0.2744	-0.10925	-1.00875
hSQ008289	 GPRC5A 	1	-0.184	0.141	-0.008	0.094	-0.045	5.55E-17	0	0.26	0.356	-0.084	-0.894	0.107	0.115	0.215	-0.026	0.36	-0.105	-0.071	0.091	-0.383	-1.478	-1.2	-1.116	-1.522	-0.000285714	-0.0905	0.1542	-0.117	-1.329
hSQ022362	 ATP1A2 	1	0.121	0.326	0.077	-0.071	-0.34	-0.115	0	-0.275	0.351	0.271		-0.018		0.27	-1.426	-1.52	-0.68	-0.336	-0.824	-1.033		-1.105	-0.901	-1.572	-0.000285714	0.115666667	-0.6735	-0.71825	-1.192666667
