# Supplementary material for: Transcriptional Program Induced by Wnt Protein in Human Fibroblasts Suggests Mechanisms for Cell Cooperativity in Defining Tissue Microenvironments
Source: PLoS One. 2007 Sep 26;2(9):e945. doi: 10.1371/journal.pone.0000945 (PMC1976560; doi:10.1371/journal.pone.0000945)
Supplement: Dataset S2 — Selected data from time courses of Wnt3A treatment of human abdominal dermal fibroblasts. Note that the technical quality of the data from these experiments was significantly lower than the quality of the HDF experiment data and should be regarded as preliminary and inconclusive. The data are in Treeview (.pcl) file format. This file can be opened as a spreadsheet or using Treeview (http://rana.lbl.gov/EisenSoftware.htm), Java Treeview [28], or similar programs that allow visual display and browsing of the data. This dataset combines data from 3 independent timecourse experiments to characterize the transcriptional response of primary human abdominal dermal fibroblasts to Wnt3a treatment. In the first experiment, we only characterized the transcriptional response after 4 hours of treatment with Wnt3a using cDNA microarrays from the Stanford Functional Genomics Facility. In the second experiment we looked at the response after 24 hours of Wnt3a treatment with SH cDNA microarrays. In the third experiment we used HEEBO oligonucleotide microarrays (the same design used for the HLF experiments) to characterize the response after both 4 and 24 hours of Wnt3a treatment in parallel. The first experiment consisted of 3 “time zero” samples, two “mock-treated” controls and four Wnt-treated samples (all harvested at 4 hours). The second experiment consisted of two “time zero” samples, two “mock treated” control samples and three Wnt-treated samples (all harvested at 24 hours). The third experiment consisted of three “time zero” samples, two “mock-treated” controls, two Wnt-treated (4 hr) samples and two Wnt-treated (24 hr) samples. In all experiments, cells were propagated in DMEM medium with 10% fetal bovine serum (FBS), supplemented with 1% glutamine at 37 degrees C in 5% CO2 at a density of ∼4×106 cells per mL and grown to ∼90% confluence before treatment. ∼40 hours before initiation of the Wnt-treatment timecourse (exact times may have varied in different experiments), cell [file pone.0000945.s006.zip]

CLID	NAME	GWEIGHT	HOL085 WNT3A-treated HDF time zero.1||HOL085 	HOL086 WNT3A-treated HDF time zero.2||HOL086 	HOL087 WNT3A-treated HDF time zero.3||HOL087 	shfu197 HDF 0hr (1)||shfu197 	shfu4   HDF 0hr (2)||shfu4   	shfu5   HDF 0hr (3)||shfu5   	Time zero control 2 Wnt extended timecourse time zero 2||Time zero control 2 	HOL092 MOCK-treated HDF 4 hour.2||HOL092 	shfu194 HDF Buffer 4hr (1)||shfu194 	shfu77  HDF Buffer 4hr (2)||shfu77  	HOL097 MOCK-treated HDF 24 hour.1||HOL097 	Buffer Control 1    Wnt extended timecourse buffer 1||Buffer Control 1    	buffer control 2    Wnt extended timecourse buffer 2||buffer control 2    	HOL089 WNT3A-treated HDF 4 hour.2||HOL089 	shfu195 HDF Wnt3a 4hr (1)||shfu195 	shfu196 HDF Wnt3a 4hr (2)||shfu196 	shfu252 HDF Wnt3a 4hr (3)||shfu252 	shfu253 HDF Wnt3a 4hr (4)||shfu253 	HOL096 WNT3A-treated HDF 24 hour.3||HOL096 	W1.1  24 hr         Wnt extended timecourse 1.1A||W1.1  24 hr         	W2.1                extended timecourse 2.1A||W2.1                	W1.2 24 hr          Wnt extended timecourse 1.2A||W1.2 24 hr          
EWEIGHT			1	1	1	1	1	1	1	1	1	1	1	1	1	1	1	1	1	1	1	1	1	1
hSQ014601	 TCF7 	1	-0.17	0.223	-0.117	-0.235	0.035	0.395	-0.255	0.523	1.44	0.21	0.683	-0.5	-0.125	1.373	1.15	1.18	1.51	1.68	1.533	1.72	2.7	1.86
hSQ035000	 RGC32 	1	-0.3	-0.73	0.77	0.139	0.064	0	-0.18	0.837	0.319	0.129	1.317	0.525	-0.12	1.687	1.78	1.44	1.16	1.64	1.47	3.55	3.42	3.79
hSQ019378	 PDZRN3 	1	-0.77	-0.77	0.153	-0.0915	-0.493	0.000778	0.217	0.193	0.234	0.547	-0.17	-0.328	0.128	0.53	0.944	0.798	0.788	1.26	0.543	0.938	1.26	0.777
hSQ034350	 PTGER2 	1	0	0.155	-0.155	-1.04	0.407	0	-0.3	1.165	1.37	-1.21	0.445	0.54	0.68	3.515	0.917	1.1	1.33	1.4	0	2.46	2.5	1.82
hSQ033327	 IRS1 	1	-0.22	0.12	0.1	0.12	-0.08	0.526	-0.312	-0.21	0.633	0.567	-0.17	0.315	0.938	0.53	1.1	0.35	1.6	1.1	0.95	1.52	1.9	1.9
hSQ024797	 SDCCAG33 	1	0.377	-0.63	-0.313	0.175	-0.495	0.313	0.122	-0.53	0.56	-0.38	-0.743	0.775	0.367	1.17	1.79	1.27	0.82	1.8	0.127	1.27	0.893	0.367
hSQ017587	 LRRC54 	1	0.3	-0.177	0.173	-0.33	-0.38	-0.037	-0.3	0.13	1.64	0.1	-0.217	0.6	0.99	1.173	1.54	0.93	1.52	2.79	0.13	1.85	1.34	1.42
hSQ023721	 DCAMKL1 	1	0.15	-0.14	-0.1	0.148	-0.216	0.0435	0.163	0	0.965	-0.185	0.18	-0.64	0	0.66	-0.423	0.28	0.648	1.98	1.96	1.94	2.15	2.42
hSQ044592	 PELI1 	1	0.365	-0.365	0	-0.825	0.585	-0.86	0.23	-0.35	0.43	-0.25	-0.195	0.25	-0.5	0.995	1.4	0.385	0.85	0.765	0.355	0.445	1.1	0.36
hSQ028723	 STRA13 	1	0.173	-0.27	0.33	0.127	-0.673	0	0.34	0.173	0.547	-1.34	-0.637	-0.5	-0.32	0.383	0.727	0.917	0.677	1.1	0.593	0.64	0.9	0.61
hSQ002811	 TMEPAI 	1	0.17	-0.213	0.17	-0.309	0.251	0	0.21	0.497	0.18	-0.283	-0.143	-0.833	-0.562	1.817	0.164	0.337	0.782	0.573	1.187	1.6	0.596	0.23
hSQ038959	 SLC16A6 	1	1.27	1.867	-2.893	-0.06	0.43	-0.37	0.1	1.17	0.99	1.36	-0.133	0	0	3.77	1.31	-0.5	1.11	0.78	2.37	3.24	3.5	2.92
hSQ032159	 SLC16A6 	1	0	0.28	-0.28	-0.06	0.43	0	0.1	0.1	0.99	1.36	-2.15	0	0	1.35	1.31	-0.5	1.11	0.78	0	3.24	3.5	2.92
hSQ035296	 GAS1 	1	0.3	-0.9	-0.21	0.0465	-0.0835	0	0.9	0.92	0.742	0.351	-0.4	-0.145	0.315	0.25	1.8	0.881	1.14	0.86	0.81	0.97	1.2	1.1
hSQ036537	 TNFRSF19 	1	0.167	0.287	-0.453	-0.04	0.04	0	0.13	-0.53	-0.7	0.13	-0.823	-0.32	0	-0.223	1.13	1.5	0.98	1.16	0.17	0.8	0	0.11
hSQ036754	 TMEM64 	1	0.237	0.27	-0.443	-0.125	0.315	-0.0477	0.31	-0.413	0.345	0.555	-1.73	-0.35	-0.64	0.727	0.525	0.66	0.385	0.245	1.27	0.93	1.32	0.37
hSQ033279	 ANKRD13C 	1	-0.37	0.313	-0.7	0	0.02	0	0.18	0.463	0.863	0.135	0.993	-0.385	-0.39	0.593	0.88	1.37	0.867	1.6	0.133	0.55	0.92	0.777
hSQ019328	 CSRP2 	1	-0.37	-0.57	0.363	0.143	-0.457	0.395	-0.4	-0.427	0.223	-0.567	-0.397	0	0.28	0.693	0.393	-0.267	0.283	0.233	0.763	0	1.82	2.87
hSQ043190	 NIPA1 	1	0.26	-0.26	0	0.013	-0.177	0.163	0.35	0.22	1.15	-0.197	-0.47	-0.55	-0.55	0.94	0.513	0.673	0.743	1.32	0.45	0.415	0.495	0.635
hSQ044137	 MEOX2 	1	0.485	-0.485	0	-0.263	-0.203	-0.05	-0.3	0.455	0.137	-0.423	0	0	0.68	0.535	1.3	-0.143	0.537	-0.53	0.835	2.38	2.81	2.53
hSQ011247	 FZD1 	1	-0.27	0.233	-0.27	0.49	0.25	0.36	-0.1	-0.367	0.67	0.4	-0.487	0.2	0	0.223	0.33	0.4	0.38	0.73	2.13	1.58	1.48	0.9
hSQ033032	 LHFPL2 	1	0.25	0.19	-0.44	0.253	-0.287	-0.192	0.275	0	0.823	-0.587	-0.22	-0.65	0	1.66	0.313	0.323	0.553	1.15	0.55	0.265	0.525	0.775
hSQ020388	 DNMT3B 	1	0.43	-0.467	0.63	0.23	-0.1	0.143	0.355	-0.27	0.47	0.88	-0.427	-0.275	0	1.443	1.33	1.87	0.1	1.3	0.443	0.725	0	0.345
hSQ036181	 PMAIP1 	1	0.28	-0.7	-0.21	-0.27	0.34	-0.07	0.175	0.29	0.98	0.1	-0.47	0	0	1.17	1.46	0.29	1.35	1.74	1.23	-0.285	0.25	0.165
hSQ032088	 RNF144 	1	-0.9	0.17	-0.8	0.793	-0.667	0.327	-0.2	0.15	1.37	-0.667	-0.2	0	0	0.92	0.793	0	0.93	1.4	1.4	0.57	0.48	0.45
hSQ011820	 OSBP2 	1	0.1	-0.1	0.9	-0.0457	0.321	0.305	0.163	0.7	1.8	0.58	1.23	0.213	0.263	1.6	0.888	1.1	0.671	0.854	1.83	1.33	1.27	1.32
hSQ033149	 UBE2N 	1	-0.113	-0.183	0.297	0.467	-0.233	-0.233	0.25	0.337	1.1	0.267	0.217	-0.135	0.15	0.837	0.857	0.67	0.637	1.22	0.627	0.81	0.595	0.455
hSQ028437	 PPL 	1	0.9	0.31	-0.4	-0.308	-0.134	0.553	-0.15	-0.5	0.942	1.91	0.72	2.12	2.27	-0.56	3.53	2.1	0.81	1.85	0.24	3.17	3.44	2.87
hSQ031678	 RRM1 	1	0.365	-0.365	0	-0.393	-0.893	0	0.2	-0.385	0.717	-0.823	0.325	-0.79	0	0.55	0.57	1.95	1.35	-0.133	0.85	0.54	0.2	-0.11
hSQ032116	 FBXL16 	1	1.377	-0.223	-1.153	-0.187	-0.277	-0.352	-0.55	-0.83	0.143	-0.717	1.17	-1.5	0	1.737	0.733	0.643	0.913	1.18	1.617	-0.295	0.545	-0.225
hSQ020104	 FZD1 	1	-0.21	0.21	0	0.49	0.25	-0.74	-0.1	-0.36	0.67	0.4	0.25	0.2	0	0.23	0.33	0.4	0.38	0.73	0.93	1.58	1.48	0.9
hSQ036921	 NR2F1 	1	0.363	-0.487	0.123	0.236	-0.149	-0.15	0.18	0.333	0.337	-0.433	0.83	0.132	0.75	2.663	0.887	0.641	0.732	1.36	0.763	0.482	0.478	0.212
hSQ042961	 TMEM49 	1	0.323	0.63	-0.387	-0.011	0.029	0	0.255	-0.87	-0.348	-0.358	-0.647	-0.768	-0.73	1.533	0.389	0.672	0.739	0.546	-0.27	0.5	0.265	0.115
hSQ023717	 ZADH2 	1	0.177	-0.33	-0.143	-0.06	0.235	-0.0233	0.25	0.27	-0.15	0.225	0	0.98	0	1.327	0.725	0.745	0.53	0.5	0.27	1.14	0.48	0.552
hSQ035454	 LRRC32 	1	-0.27	-0.23	0.5	0.165	-0.25	0	-0.15	0.45	0.745	-0.41	0.76	1.5	0.615	0.71	1.15	0.81	1.11	1.6	-0.53	2.35	1.26	1.79
hSQ040744	 NIPA1 	1	0.19	-0.6	-0.13	0.013	-0.177	0.141	0.35	0.4	1.15	-0.197	-0.44	-0.55	-0.55	0.31	0.513	0.673	0.743	1.32	0.41	0.415	0.495	0.635
hSQ024392	 STARD7 	1	0.1	0.24	-0.34	0.255	-0.21	-0.045	0.25	0.28	0.685	-0.695	0.59	0.24	-0.8	0.64	0.53	0.17	1.21	0.74	1.28	0.48	0.415	0.57
hSQ007894	 NR2F1 	1	0.47	0.67	-0.473	0.236	-0.149	-0.0885	0.18	-0.433	0.337	-0.433	0.417	0.132	0.75	1.267	0.887	0.641	0.732	1.36	0.587	0.482	0.478	0.212
hSQ026055	 DONSON 	1	0.26	-0.26	0	0.00567	-0.311	0.0058	0.133	-0.14	0.729	0.459	0	-0.58	-0.212	1.4	0.242	0.112	0.319	0.389	1.2	0.317	0.917	0.833
hSQ010905	 TNFRSF19 	1	0.13	0.233	-0.337	-0.04	0.04	0.507	0.13	-0.87	-0.7	0.13	0.363	-0.32	0	0.243	1.13	1.5	0.98	1.16	-0.47	0.8	0	0.11
hSQ027997	 KIAA1644 	1	0.27	0.247	-0.453	0.173	-0.267	0.327	-0.16	0.687	0.993	0.23	-0.853	-0.11	0	0.747	0.863	-0.27	0.483	1.27	0.827	0.84	1.23	1.6
hSQ022117	 CPA4 	1	0.32	0.32	-0.64	-0.123	0.177	0.163	-0.125	-0.6	-0.73	0.77	0.12	0	0.5	0.1	0.47	0.727	0.447	0.227	0.92	1.2	1.1	1.11
hSQ029086	 PEA15 	1	-0.6	-0.5	0.11	-0.371	-0.0415	-0.298	0.143	-0.7	0.978	0.127	0	-0.253	0.132	0	1.86	0.835	1.55	0.817	-0.5	0.725	0.25	0.142
hSQ006409	 MAFB 	1	-0.5	-0.7	0.12	-0.074	0.056	0	-0.175	-0.2	-0.199	0.417	0.42	0.165	0.665	-0.11	1.64	0.86	0.751	0.351	-0.44	1.5	1.17	0.865
hSQ021037	 PIM1 	1	0.27	-0.53	-0.153	-0.417	0.323	-0.115	0.133	0.427	0.918	-0.12	-1.3	0.338	0.125	-0.743	0.538	1.11	0.968	0.83	0.357	0.922	1.35	1.42
hSQ039007	 C4BPA 	1	-0.67	-0.77	0.143	0.307	0.267	0	0.285	-0.57	1.14	0.67	-2.77	-0.75	-0.315	1.73	2.9	1.12	0.637	2.46	0	-0.335	-0.535	-0.535
hSQ041311	 DUSP5 	1	0.143	0.63	-0.27	-0.013	0.257	0.62	0.6	0.373	1.3	0.187	0.83	-0.9	-0.7	1.13	1.45	1.32	1.9	1.91	1.23	-0.85	0.46	-0.83
hSQ043853	 PFKFB4 	1	0.243	0.333	-0.577	-0.823	-0.173	0.134	0.1	-0.17	1.55	0.87	0.213	0.2	0	0.483	1.99	2.54	1.34	1.34	1.253	-0.3	0.47	-0.37
hSQ018144	 TP53I11 	1	0.353	-0.297	-0.57	0.1	0.09	0.288	-0.212	-0.137	0.5	0.73	-0.317	0.425	1.9	0.873	1.9	1.43	0.95	0.79	-0.267	0.488	0.832	0
hSQ013324	 METTL6 	1	0.137	0.187	-0.323	-1.92	-0.41	-0.373	0.1	-0.333	2.32	1.12	0.447	1.35	0.82	0.77	0	0	2.29	2.92	0.337	1.6	0	0
hSQ017890	 PSMD2 	1	0.33	-0.52	0.19	-0.34	0.08	0.26	0.85	0	0.44	-0.31	0.1	-0.25	-0.115	0.78	1.61	0.5	2.31	0.7	0.23	-0.175	-0.375	-0.555
hSQ035746	 MRFAP1 	1	0.13	-0.137	0.33	0.707	-0.613	0.36	-0.22	-0.97	1.1	-0.943	-0.777	0.18	0.57	0.3	1.2	1.3	1.48	1.88	-0.47	0.4	0.27	-0.3
hSQ016163	 SPOCK1 	1	0.17	-0.14	-0.3	0.163	-0.118	0.403	0.168	0.57	1.73	-0.187	0.7	-0.155	0.183	0.54	1.98	1.38	1.26	1.97	-0.1	-0.488	-0.585	-0.495
hSQ040934	 CXXC5 	1	-0.14	0.8	0.6	0.19	0	0	0.295	0.7	0.92	0	0.77	-0.915	0	1.17	1.9	1.6	1.19	1	0.29	-0.665	-0.145	-0.195
hSQ030499	 POLR1C 	1	0.177	-0.63	-0.113	-0.473	0.437	0.037	-0.1	0.427	0.977	-0.823	-0.193	-1.2	-0.97	0.747	1.1	0.867	1.24	1.3	-0.253	-0.77	-0.15	-0.38
hSQ035422	 C10orf7 	1	-0.7	0.16	-0.9	-0.28	0.34	-0.06	0.115	0.3	0.62	0.78	0.61	0.175	0.155	0.77	0.9	1.38	0.97	1.29	0.48	0.245	0.85	-0.285
hSQ034149	 FABP7 	1	-0.127	0.663	-0.537	-0.745	0.61	0.177	0.25	0.233	1.73	0.85	0.583	-1.65	-2.11	0.133	2.25	2.17	0.965	2.9	-0.157	-1.5	1.14	0
hSQ032838	 PSMD2 	1	0.31	-0.32	0.1	-0.34	0.08	-0.137	0.85	0.49	0.44	-0.31	0.6	-0.25	-0.115	0.39	1.61	0.5	2.31	0.7	0.33	-0.175	-0.375	-0.555
hSQ000068	 SOX4 	1	-0.297	0.13	0.193	-0.259	-0.0123	-0.142	0.263	-0.227	0.754	-0.792	-0.457	-0.198	-0.7	0.23	0.88	0.791	1.19	1.22	-1.217	0.473	1.5	0.48
hSQ038140	 LPL 	1	-0.685	0.685	0	-3.9	1.36	0.883	-0.15	2.135	2.45	1.31	0.55	-1.16	0.54	3.345	2.22	1.52	1.46	3.54	0	-0.185	0.3	-1.3
hSQ037590	 BMP2 	1	0.345	-0.345	0	-1.98	1.01	0.343	-0.25	-0.5	1.94	2.15	-0.615	0	0.675	1.775	1.55	1.57	1.31	2.67	0	1.2	0.565	0.685
hSQ001036	 RCC1 	1	-0.47	0.13	-0.57	-0.278	-0.193	0.05	-0.125	0.413	1.1	0.417	0.793	0.575	-0.25	1.93	0.792	0.832	0.917	0.812	0.863	0.425	0.417	0.27
hSQ001314	 PMAIP1 	1	-0.15	0.15	0	-0.27	0.34	0.038	0.175	-0.35	0.98	0.1	0.35	0	0	0.45	1.46	0.29	1.35	1.74	0.765	-0.285	0.25	0.165
hSQ033257	 TWIST1 	1	-0.8	-0.35	0.43	-0.687	0.293	0.226	-0.1	0.3	0.583	0.483	0.28	-0.22	0	0.42	1.33	0.543	1.3	1.6	-0.24	-0.13	0.36	0.5
hSQ042232	 BAK1 	1	0.11	0.39	-0.5	0	-0.06	0.705	0.5	0	1.3	-0.8	0.39	-0.27	-0.76	0.62	1.8	0.73	1.22	1.56	0.34	-0.15	-0.15	-0.63
hSQ006713	 FLII 	1	-0.57	0.163	-0.17	0.02	0.04	-0.0483	-0.125	-0.127	1.22	0.27	0.343	0.278	-0.275	0.73	0.81	0.95	1.22	1.2	0.763	-0.18	-0.225	-0.55
hSQ041769	 SMARCA2 	1	-0.19	-0.2	0.21	-0.176	-0.317	0.168	0.263	-0.7	0.44	-0.546	-0.34	0.133	0.713	0.7	0.493	0.935	0.574	0.613	-0.24	0.343	-0.625	-0.75
hSQ005993	 JUND 	1	-0.5	0.12	-0.7	0.272	-0.453	0.14	0.138	0.18	1.49	-0.138	0.4	-0.41	-0.518	0.63	1.14	0.342	1.16	2.5	0.71	-0.545	0.188	-0.19
hSQ041665	 C1orf164 	1	-0.11	0.25	-0.14	-0.317	0.313	-0.12	0.16	-0.5	0.393	-0.757	-0.2	-0.53	-0.86	0.7	0.113	0.313	1.8	1.24	-0.4	-0.41	-0.6	-0.38
hSQ026556	 CHMP7 	1	0.577	-0.23	-0.553	0.277	0.107	-0.383	0.665	0.167	0.397	0.697	-0.623	-0.175	0	1.17	0.77	1.36	0.867	0.667	0.477	0.45	-0.245	-0.325
hSQ019408	 CXCR4 	1	0.38	0.33	-0.71	0.08	-0.69	-0.105	-0.5	-0.5	0.57	-0.24	-0.41	-0.35	-0.615	-0.25	1.34	0.77	1.35	1.12	0.51	-0.525	-0.245	-0.55
hSQ028611	 MMP11 	1	0.1	-0.1	0	-0.42	0	0	0.9	-0.69	-0.27	-1.3	0	-0.31	0.9	-0.36	0.15	-0.64	-0.66	-0.31	0	4.32	4.11	4.8
hSQ032691	 SLC1A2 	1	0.41	0.39	-0.8	-0.152	0.338	0.353	-0.8	-0.32	-0.92	0.433	0.2	0.135	0.77	-0.3	-0.287	0.393	0.133	-1.85	1.15	2.87	2.95	2.75
hSQ018880	 COLEC12 	1	-0.163	0.417	-0.253	0.328	-0.636	-0.03	-0.6	0.257	0.424	-0.53	-0.23	-0.91	0.45	-0.653	-0.567	-0.132	-0.216	-0.69	1.27	2.2	1.75	1.48
hSQ014679	 LOC283666 	1	-0.37	0.13	-0.67	0.0577	-0.109	0	-0.113	0.413	0.515	0.177	0.133	-0.125	-0.175	0.223	0.127	-0.53	-0.123	-0.192	0.783	1.27	1.8	1.6
hSQ004804	 ORC6L 	1	-0.13	0.9	0.4	-0.597	0.358	0.263	-0.3	-0.19	-0.2	-0.717	0.26	0.145	0.195	-0.51	-0.852	-0.217	-0.292	0.173	1.87	0.825	1.7	1.9
hSQ021729	 FHOD3 	1	0.23	-0.277	0.253	-0.223	-0.14	-0.0747	-0.7	0.13	-0.157	-0.36	0.333	-0.85	-0.325	0.113	-0.12	-0.897	-0.39	-0.585	1.373	0.85	1.4	1.4
hSQ024832	 CSRP2 	1	0.157	-0.193	0.37	0.143	-0.457	0.313	-0.4	-0.553	0.223	-0.567	-1.623	0	0.28	-0.23	0.393	-0.267	0.283	0.233	0.467	0	1.82	2.87
hSQ029056	 LOC143381 	1	-0.13	-0.23	0.127	-0.063	0.027	0	-0.65	0.97	0.617	-0.123	0.487	0	-0.25	0.97	-0.3	0.87	0.277	-0.233	0	1.16	1.59	1.74
hSQ004279	 IL17RB 	1	-0.12	-0.5	0.17	-0.0843	0.166	0	-0.5	0.8	0.176	0.419	0.6	0.15	0.375	0.21	0.446	0.496	0.422	0.469	0.57	1.54	1.49	1.33
hSQ017358	 APBB2 	1	-0.135	0.135	0	0.162	-0.281	0.15	0.17	-0.615	0.39	-0.118	-0.95	0.17	0.54	-0.45	-0.176	-0.538	-0.163	0.282	0.245	1.99	0.89	1.9
hSQ009520	 STC2 	1	-0.117	0.263	-0.147	-0.657	0.379	0.279	-0.497	-0.197	-0.526	0.218	-0.447	0.975	0	-0.847	-0.791	0.728	0.199	-0.392	0.983	1.76	1.16	1.35
hSQ013631	 NPTX1 	1	0.37	0.47	-0.353	-0.527	0.223	-0.12	-0.63	-0.183	0.143	1.98	-0.63	0	0	-0.353	0.393	1.61	0.733	0.773	0.7	0.39	4.22	2.8
hSQ045205	 THBS2 	1	0.14	-0.11	-0.3	0.697	-0.453	-0.0467	-0.15	0.9	1.55	-0.623	-0.61	0.7	0.44	0.58	-0.713	-0.233	-0.513	1.25	0.23	1.28	1.41	1.59
hSQ000975	 LOC158563 	1	-0.33	-0.163	0.467	0.177	0.157	0	-0.15	0.297	0.177	0.397	0.517	0.675	0.955	0.447	0.597	0.317	-0.923	-1.46	1.267	1.75	0.845	1.32
hSQ009522	 STC2 	1	-0.155	0.155	0	-0.657	0.379	-0.48	-0.497	-0.375	-0.526	0.218	0.195	0.975	0	-0.845	-0.791	0.728	0.199	-0.392	0.985	1.76	1.16	1.35
hSQ025344	 RASSF2 	1	0.1	-0.11	0.1	-0.087	-0.497	0	-0.85	-0.29	0.543	-0.67	-0.51	-0.575	-0.485	-0.23	-0.527	0.53	0.363	-0.127	0.21	1.42	0.915	1.25
hSQ016609	 CENPA 	1	0.33	0.363	-0.667	0.2	0.43	0.347	-0.23	-0.147	0.13	0.21	0.163	0.34	0.13	0.393	-0.61	-0.19	-1.42	0.2	1.133	0.86	1.5	0.63
hSQ041677	 EBF 	1	-0.22	0.28	-0.6	-0.147	-0.0863	0	-0.5	0.15	-0.194	-0.247	-0.35	0.329	1.4	-0.85	-1.1	-1.26	-1.12	-1.1	-1.41	-0.78	-0.865	-1.38
hSQ020585	 FST 	1	-0.17	0.53	0.53	-0.23	0.015	0.215	0.177	0.123	0.935	0.115	-0.117	0.32	0.237	-0.747	-0.685	-0.52	-0.52	-0.255	-0.557	-1.92	-2.17	-2.32
hSQ036281	 EML1 	1	0.17	0.27	-0.223	0.03	0.13	0	0.465	0.7	-0.16	-1.14	-0.383	0.35	0.175	-0.3	-1.44	-1.39	-1.5	-1.35	-0.173	-1.7	-0.875	-1.17
hSQ003256	 FST 	1	-0.14	0.45	-0.31	-0.23	0.015	0.0185	0.177	0.42	0.935	0.115	0.42	0.32	0.237	-0.26	-0.685	-0.52	-0.52	-0.255	-0.28	-1.92	-2.17	-2.32
hSQ035707	 GDF5 	1	0	-0.65	0.65	0.34	-0.5	-0.079	-0.12	-0.445	-0.56	-0.83	0.175	0.98	1.27	-1.175	-0.5	-0.5	-1.1	-1.4	0	-2.2	0	0
hSQ015093	 LMCD1 	1	0.753	-0.227	-0.527	-0.164	0.0997	0.063	-0.75	0.593	0.213	0.163	0.583	0.638	-0.3	0.123	-0.584	-0.664	-0.167	-1.66	-1.67	-1.16	-1.1	-1.28
hSQ044551	 C10orf10 	1	-0.197	-0.97	0.293	-0.436	0.2	0.238	0.212	-0.37	0.41	0.34	0.463	-1.26	-0.448	-0.967	-0.643	-0.598	-1.42	-1.3	-0.487	-1.83	-1	-2.18
hSQ008289	 GPRC5A 	1	0.33	0.93	-0.127	-0.262	0.144	0.077	0.213	-0.517	0.835	0.635	0.23	-0.717	-0.552	-0.67	-0.46	-1.84	-0.877	-0.267	-0.857	-1.23	-1.29	0
hSQ034286	 FBXO32 	1	-0.27	0.23	0.183	0.126	-0.224	0.0983	0.683	-0.377	-0.142	-0.217	-0.647	0.128	1.75	-1.377	-0.539	-1.17	-0.239	-0.674	-1.267	-0.595	-0.873	-1.44
hSQ008082	 SH2D4A 	1	0.4	-0.11	0.7	-0.253	0.297	-0.043	-0.165	0.2	0.22	-0.58	0.38	0.9	-0.1	-0.36	-0.83	-0.873	-0.253	-0.853	-0.62	-0.54	-0.765	-0.65
hSQ022857	 ID4 	1	-0.17	0.53	-0.37	-0.486	0.139	0.302	0.467	-1.647	-0.117	0.523	-1.247	-0.45	0	-2.767	-0.916	-1.14	-1.14	-0.511	0	-1.23	-0.995	-2.3
hSQ031347	 FBXO32 	1	0.293	-0.327	0.33	0.126	-0.224	0.134	0.683	-0.557	-0.142	-0.217	-0.567	0.128	1.75	-0.597	-0.539	-1.17	-0.239	-0.674	-1.667	-0.595	-0.873	-1.44
hSQ036691	 C8orf13 	1	0.34	-0.34	0	-0.209	0.0965	0.14	0.26	0.39	0.617	-0.253	0	-0.64	-0.565	0.41	-1.72	-1.66	-0.984	-0.433	0	-1.11	-1.28	-1.52
hSQ035615	 SH3RF1 	1	-0.153	0.357	-0.23	0.214	-0.301	0.847	-0.3	0.137	0.135	-0.52	-0.53	-0.165	-0.1	-0.483	-0.847	-1.22	-0.582	-0.442	-0.563	-0.615	-0.89	-0.845
hSQ005074	 ID3 	1	0.443	-0.147	-0.297	-0.078	-0.223	-0.0525	0.15	-1.37	-0.118	-0.718	-1.17	-1.5	-1.5	-1.537	-0.43	-0.983	-0.643	-1.4	-1.447	-2.21	-2.17	-2.8
hSQ024219	 LMCD1 	1	0.93	-0.257	0.163	-0.164	0.0997	0.406	-0.75	-0.7	0.213	0.163	0.563	0.638	-0.3	0.173	-0.584	-0.664	-0.167	-1.66	-0.367	-1.16	-1.1	-1.28
hSQ034490	 C18orf4 	1	-0.385	0.385	0	-0.0115	-0.246	0.259	-0.283	0	-0.396	-0.666	0	0.185	1.59	0	-0.536	-0.686	-0.337	-0.462	0	-1.14	-0.965	-1.47
hSQ039377	 CITED2 	1	-0.227	0.133	0.93	0.487	-0.103	0.147	0.75	-0.127	0.77	0.167	-0.627	0	0	-1.27	0.227	-0.573	-0.93	0.317	-0.337	-1.7	-1.54	-1.7
hSQ012727	 FBXO32 	1	0.1	0.1	-0.11	0.126	-0.224	0.0983	0.683	-0.24	-0.142	-0.217	-0.71	0.128	1.75	-0.3	-0.539	-1.17	-0.239	-0.674	0	-0.595	-0.873	-1.44
hSQ037686	 ARHGAP20 	1	-0.95	0.95	0	0	0	0.14	0.26	-0.845	0	0	0.195	0	0.51	0	0	0	0	0	0	-2.21	-1.44	0
hSQ030038	 ALDH1A3 	1	0.1	0.14	-0.15	-0.8	-0.17	0.0493	0.75	-0.65	1.1	-0.925	0.38	0.75	0.7	-0.21	-0.785	-1.15	-0.667	-0.85	-0.49	-0.715	-1.1	-1.28
hSQ042302	 NPAL3 	1	-0.7	0.1	0.6	-0.124	-0.151	0.143	0.75	-0.42	-0.194	-0.568	-0.23	-0.878	-0.182	-0.75	-0.534	-1.26	-0.268	-0.864	-0.3	-1.39	-2.4	-1.63
hSQ029373	 EVI2A 	1	-0.257	-0.27	0.463	0.463	0.383	0.421	0.6	0.343	-0.917	-0.387	-0.237	1.9	2.39	0.123	-1.35	-1.4	0	-0.837	-0.527	-0.56	-0.54	-0.85
hSQ033764	 TACSTD1 	1	-0.48	0.48	0	-0.767	0.133	0.633	-0.6	0.3	-0.97	0.3	1.15	-1.54	-1.29	-0.23	-1.93	0.563	-0.87	-1.46	-0.89	-2.5	-2.6	0
hSQ014179	 SGK 	1	0.187	-0.263	0.77	-0.215	0.3	0.45	0.45	-0.23	-0.595	-0.197	-0.3	0.15	0.345	0.57	-0.915	-0.595	-0.65	-0.657	-0.753	-1.12	-1.3	-1.36
hSQ005720	 HIST1H1C 	1	0.17	0.217	-0.323	0.253	-0.137	0.209	0.1	-0.153	0.73	-0.387	-0.243	-0.22	0	-0.63	-0.267	-0.347	-0.297	-0.27	-0.723	-0.4	-1.8	-1.26
hSQ029149	 THBD 	1	0.53	0.473	-0.977	-0.228	-0.308	-0.16	0.175	0.883	1.27	0.492	0.773	-0.275	0.275	1.53	-0.628	-1.6	-0.698	-0.48	0	-2.33	-1.53	-3.17
hSQ017479	 SGK 	1	0.493	0.193	-0.687	-0.215	0.3	-0.0847	0.45	0.623	-0.595	-0.197	0.293	0.15	0.345	0.543	-0.915	-0.595	-0.65	-0.657	-0.537	-1.12	-1.3	-1.36
hSQ017219	 HERC4 	1	-0.297	0.83	0.213	-0.0787	-0.042	-0.59	-0.6	0.93	-0.165	-0.949	0.173	0.85	0	0.143	-0.355	-1.31	-0.985	-0.692	-0.77	-0.95	-0.3	-0.89
hSQ025871	 TNIK 	1	0.2	-0.2	0	0.685	-0.305	0.363	0.22	-0.1	-0.253	-0.45	0.6	0.213	0.312	0.49	-1.81	-1.65	0.27	-1.9	0	-0.558	-0.617	-1.5
hSQ026620	 PPP1R3C 	1	-0.163	-0.133	0.297	-0.507	-1.13	0.0817	0.16	-0.373	-0.237	-1.25	0.317	0.7	-0.5	-1.63	-0.777	-1.53	-1.7	-1.21	-0.653	0.15	-0.82	-0.82
hSQ027129	 DOC1 	1	-0.193	0.17	0.177	0.0105	0.169	-0.433	0.13	0.137	0.331	-0.498	-0.383	0.35	0.13	-0.493	-0.212	-1.5	-0.262	-0.768	-1.753	-0.193	-0.28	-0.775
hSQ005614	 KRT23 	1	-0.133	0.367	-0.233	-0.847	0.883	-0.037	0.48	0.437	0.673	0.433	-0.263	-0.28	0.76	-0.593	-0.967	0.13	-0.127	0.23	-3.913	-0.81	-0.48	-2.11
hSQ023937	 STAP2 	1	0	0.14	-0.14	-0.333	0.407	0.458	0.25	0.44	0.367	-0.13	0.62	-0.195	0.585	0	-0.583	-0.443	-1.74	-0.53	0.12	-0.625	-0.65	-0.465
hSQ001084	 ID2 	1	-0.16	0.1	0.6	-0.0775	0.13	1.01	0.154	-0.61	-0.745	-0.9	-0.47	-0.24	-0.139	-1.39	-0.61	-0.728	-1.11	-1.39	-1.33	-0.274	-0.354	-0.344
hSQ029839	 ALAD 	1	0.343	0.83	-0.427	-0.248	0.381	0.0365	-0.3	-0.27	-0.667	0.46	-0.397	0	-0.76	0.163	-2.71	-0.727	-0.829	-0.7	0	-0.82	-0.93	-1.62
hSQ037969	 GRIA3 	1	0.17	0.57	-0.163	-0.282	0.23	0.168	0.175	-0.53	-0.667	0.312	0.437	-0.135	-0.137	-0.53	-0.713	-0.275	-0.177	-1.65	-1.93	0.45	-2.81	-0.525
hSQ015763	 PLEK2 	1	-0.3	0.257	-0.253	-0.013	0.147	0	0.165	-0.293	-0.13	0	0.187	-1.5	-0.985	0	0	-0.593	-0.53	-0.43	0	-2.29	-2.44	-3.48
hSQ028533	 IFI44L 	1	0.3	0.123	-0.127	0.477	-0.133	-0.025	-0.235	-0.27	-0.313	-0.723	0	0.625	0	-0.57	-0.333	-1.12	-0.333	0.317	0	-1.12	-1.62	-0.755
hSQ039106	 CXCL12 	1	0.253	0.3	-0.257	-0.37	0.557	-0.187	0.9	-0.57	-0.79	-0.35	0.53	-0.865	0	-0.17	-0.593	-0.839	-0.61	-0.81	-0.937	-1.2	-1.27	-1.29
hSQ031420	 APBB3 	1	0.9	0.22	-0.31	-0.047	0.043	-0.0065	0.325	0.17	0.683	-0.377	0.29	0.145	0	-0.28	-1.6	0	-0.797	-0.477	0.11	-0.155	-0.355	-0.285
hSQ038655	 IGF2BP1 	1	0.353	0.163	-0.517	-0.389	-0.449	-0.073	-0.237	-0.77	0.415	0.563	-0.647	0.55	0.6	-0.7	-1.85	-0.97	-1.85	-1.3	0.533	0.87	-0.485	-0.15
hSQ037939	 LOC201725 	1	0.7	0.39	-0.46	0.44	-0.31	-0.13	-0.245	-0.16	-0.82	-1.24	0.78	0.145	0.865	-0.68	-1.48	-1.95	-1.22	-3.26	1.24	0.95	0.725	0.965
hSQ008149	 LOC201725 	1	0.33	0.383	-0.417	0.44	-0.31	0.253	-0.245	0	-0.82	-1.24	-0.17	0.145	0.865	-0.417	-1.48	-1.95	-1.22	-3.26	0.623	0.95	0.725	0.965
hSQ041683	 TIMELESS 	1	-0.25	0.25	0	-0.593	-0.003	0.345	-0.8	-0.165	-0.313	-0.3	-0.275	0.1	0.72	-0.245	-0.773	-1.74	-1.88	-2.65	1.45	0.65	0.7	0.58
hSQ021678	 CDYL 	1	0.177	0.17	-0.193	0.257	-0.193	-0.047	0.34	0.47	-2.39	-0.373	0.427	-0.56	0.28	-0.53	-2.47	-1.8	-2.14	-1.85	0.217	0.44	0.24	0
hSQ034770	 C5orf5 	1	-0.285	0.285	0	-0.267	0.403	0.159	-0.375	-0.195	-0.297	-0.187	-0.715	1.46	1.4	-0.85	-1.56	-0.727	-0.737	-2.39	-0.5	0.755	0.885	0.615
hSQ029100	 DKFZp547E087 	1	-0.15	0.47	-0.32	-0.184	0.131	0.0534	-0.539	-0.34	-0.453	-0.332	0.13	0.176	0.353	-1.22	-1.3	-0.967	-0.68	-1.3	-0.13	0.887	0.44	0.8
hSQ045096	 SMARCD2 	1	0.12	0.14	-0.26	-0.203	0.317	-0.041	-0.25	0.28	-0.463	-1.77	-0.15	0.24	0.79	-0.37	-1.66	-2.9	-1.73	-1.18	0.23	0.84	-0.29	0.47
hSQ043102	 RAB12 	1	0.73	0.633	-0.77	-0.415	0.295	0	-0.133	0.783	0.847	-0.235	-0.127	0	0.395	-0.57	-0.845	-0.93	-0.65	-1.65	0	0.82	0.718	0.122
hSQ019362	 IL7R 	1	-0.183	0.17	0.77	1.08	-0.763	0.97	0.235	0.37	-0.393	-0.543	0.437	-0.435	0	0.337	-0.143	-0.613	1.14	0.37	-0.33	-2.4	-2.35	-2.52
hSQ005951	 MS4A4A 	1	-0.687	0.313	0.373	0.943	-2.69	0	0.18	-0.277	0.413	-0.767	0.133	0	-2.36	0.473	0.683	0.623	1.3	1.15	-1.87	-3.75	-4.5	0
hSQ010359	 IL7R 	1	0.113	-0.17	-0.97	1.08	-0.763	-0.313	0.235	0.133	-0.393	-0.543	0.833	-0.435	0	0.343	-0.143	-0.613	1.14	0.37	-0.327	-2.4	-2.35	-2.52
hSQ032684	 LOC92270 	1	-0.7	-0.257	0.263	-0.03	-0.63	-0.635	0.5	-0.267	0.4	-0.11	-0.187	-0.27	-0.425	-0.467	-0.44	0	0.41	-0.23	-1.57	-1.8	-0.85	-2.95
hSQ003906	 C8orf4 	1	0.557	0.17	-0.573	-0.157	-0.077	0.115	0.885	0.227	0.273	-0.227	-0.873	0	-0.755	1.377	-0.487	-0.657	-0.87	-0.347	-1.33	-1.79	-2.65	-2.31
hSQ028414	 MS4A4A 	1	-0.285	0.285	0	0.943	-2.69	1.74	0.18	0.295	0.413	-0.767	0.475	0	-2.36	0.45	0.683	0.623	1.3	1.15	-1.175	-3.75	-4.5	0
hSQ045069	 SERPINB7 	1	0.273	0.343	-0.617	0.357	-0.093	0	-0.115	-0.327	-0.183	-0.213	0.383	0.35	-0.325	0.213	0.187	0.47	-0.43	-0.463	-0.647	-1.3	-1.64	-1.23
hSQ020964	 ABCC3 	1	0.53	0.13	-0.67	0.49	-0.23	-0.26	-0.145	-0.567	0.34	-0.24	-0.717	-1.46	-0.115	0.233	0.18	-0.13	0.38	0.75	-1.387	-1.49	-2.2	-2.12
hSQ038437	 WNT2 	1	0.1	-0.48	0.38	-0.312	-0.425	0	-0.142	-1.4	0.198	-0.152	-0.38	-0.748	1.4	-0.99	0.313	-0.125	-0.22	0.313	0	-1.85	-2.94	-4
hSQ028138	 RRAS2 	1	0.17	-0.17	0	0.05	-0.02	0.501	-0.28	0.19	0.25	-0.545	0.75	-0.475	-0.255	0.1	-0.85	-0.545	-0.415	0.5	-0.78	-1.1	-1.3	-1.83
hSQ002615	 FLJ14834 	1	-0.263	-0.43	0.37	0.01	-0.09	0.037	0.11	0.937	-0.9	-0.3	0.867	-0.33	-0.8	1.17	0.26	0.21	0.92	-1.3	-1.23	-1.7	0	-1.46
hSQ030550	 MYPN 	1	-0.3	0.3	0	-0.319	-0.254	0.28	0.65	0.15	0.546	-0.49	-0.41	-0.4	-0.325	1.74	-0.134	-0.933	-0.619	-0.398	0	-1.54	-2.65	-2.12
hSQ034309	 IFI30 	1	0.31	-0.18	-0.13	-0.02	-0.59	-0.11	0.345	0.21	1.13	-0.96	0.24	0.85	-0.525	0.3	0.53	-1.17	1.25	1.29	-0.65	-0.775	-1.9	-1.81
hSQ003932	 IL27RA 	1	0.43	-0.17	0.63	-1.37	0.263	0	0.2	1.193	0.93	0	0.683	0.8	-0.13	1.913	0	0	0.563	-0.597	-0.567	-0.37	-1.44	-2.84
hSQ020610	 SCGB3A2 	1	0	0.34	-0.34	0	0	0	0.75	0.3	-0.86	0	0.74	0.545	0.117	2	0	-3.47	-0.2	-0.73	0	-0.915	-3.28	0
hSQ005198	 CDA 	1	-0.1	-0.4	0.5	-0.227	-0.677	0	0.33	0.3	1.21	-1.6	0.34	-0.57	0.23	0.57	-1.24	-0.847	-0.27	0.543	0	-1.8	-1.8	-1.86
hSQ039271	 ICAM2 	1	0.12	-0.12	0	-0.867	0.623	0	0.155	0.42	0.683	0.163	0.39	0	0.255	0.5	0.593	0.93	-0.17	1.63	-0.1	-2	0	0
hSQ002510	 DSEL 	1	-0.7	0.33	-0.27	-0.0115	-0.246	-0.54	-0.283	0.213	-0.396	-0.666	0.33	0.185	1.59	0.213	-0.536	-0.686	-0.337	-0.462	-1.167	-1.14	-0.965	-1.47
hSQ040092	 IFI30 	1	0.33	0	-0.33	-0.02	-0.59	0.61	0.345	0.27	1.13	-0.96	-0.2	0.85	-0.525	0.34	0.53	-1.17	1.25	1.29	-0.61	-0.775	-1.9	-1.81
hSQ025839	 CA12 	1	0.3	0.213	-0.217	-0.135	-0.16	-0.07	0.35	0.83	0.945	-0.485	-0.377	0.7	0.8	-0.37	0.275	-0.145	-0.19	0.685	-0.987	-0.815	-0.88	-1.69
hSQ024249	 LAMB3 	1	0.23	-0.277	0.73	0.073	-0.167	0.43	0.175	0.223	0.493	-0.57	-0.67	-0.345	-0.365	-0.187	-0.247	-0.437	-0.7	0.263	-0.97	-1.36	-0.755	-3.44
hSQ010998	 BCHE 	1	0.193	-0.487	0.293	0.663	-0.851	0.267	0.115	0.723	0.514	1.14	0.883	0	0.84	1.33	1.43	-0.136	0.449	1.38	-1.117	-1.27	-1.8	-0.56
hSQ011649	 GMFG 	1	0.293	-0.177	-0.117	0.413	0.253	0	0.96	0.363	2.16	-3.17	1.3	-1.25	-1.35	-0.297	0.343	0	-2.81	-1.41	-0.277	-2	-2.53	-3.57
hSQ022730	 PRG1 	1	-0.63	0.57	0.7	0.34	-0.02	0.314	0.27	-0.193	0.2	-0.12	0.257	-0.6	-0.61	0.277	-0.26	-0.52	-0.51	-0.15	-0.863	0	-1.89	-1.37
hSQ041902	 GALNT12 	1	0.253	0.63	-0.857	0.495	0.4	0	-0.12	0.173	0.82	1.54	-0.427	0	0.867	0.323	0.67	0.79	0.295	-0.16	-0.457	-1.13	-1.6	-2.2
hSQ038860	 ELTD1 	1	0.9	-0.16	0.7	0.452	-0.408	0	-0.895	-0.26	-0.693	-0.68	0.75	-0.15	-1.29	1.1	-0.673	-0.893	-0.213	-0.333	-0.35	-1.47	-1.72	-2.4
hSQ042088	 ELTD1 	1	0.327	-0.153	-0.173	0.452	-0.408	-0.043	-0.895	-0.23	-0.693	-0.68	0.247	-0.15	-1.29	0.67	-0.673	-0.893	-0.213	-0.333	-0.633	-1.47	-1.72	-2.4
hSQ033298	 ODZ2 	1	-0.27	-0.17	0.43	0.335	-0.148	-0.188	0.975	0.183	-0.28	-0.377	0.383	-0.31	-0.28	0.83	-0.51	-0.885	-0.397	-0.9	-0.717	-0.997	-0.985	-1.36
hSQ003595	 TUFM 	1	0.163	0.83	-0.247	-0.65	0.06	0.475	0.475	-0.327	2.8	0.53	0.83	0.61	0.315	-0.47	0	0.7	0.79	1.87	0.153	-0.71	-1.44	-2.42
hSQ041488	 CXorf6 	1	-0.47	0.23	-0.157	0.0635	-0.553	0	0.115	0.383	-0.897	-1.25	0.43	-0.385	-0.85	0.133	-0.753	-0.933	-0.656	-1.1	-0.847	-1.12	-1.54	-1.24
hSQ032920	 CXCL12 	1	0.137	-0.23	0.67	-0.37	0.557	0.049	0.9	0.457	-0.79	-0.35	0.247	-0.865	0	0.27	-0.593	-0.839	-0.61	-0.81	-0.943	-1.2	-1.27	-1.29
hSQ020199	 EGR1 	1	-0.19	-0.6	0.25	0.383	0.203	-0.0475	0.25	-0.2	-1.56	-1.3	-2.3	0	-0.955	1.36	-0.447	-1.11	-0.197	-0.97	-2.6	-1.8	-1.9	-1.44
hSQ040364	 LEPREL1 	1	0.63	-0.137	0.73	0.883	-0.317	0.233	0.85	-0.57	0.883	-1.19	-0.177	0.272	1.62	0.33	1.59	0.38	0.323	-0.182	-0.547	-0.458	-1.8	-0.635
hSQ011226	 RAB11FIP2 	1	-0.163	0.297	-0.133	0.526	-0.408	-0.173	-0.25	-0.363	-0.194	-0.24	-1.123	0.725	1	-1.393	-0.2	-1.2	1.14	-0.485	-0.713	-0.825	-1.7	-1.52
hSQ034432	 IL6 	1	-0.9	0.2	-0.11	0.15	-0.15	-0.327	0.14	0	-0.7	-1.18	-0.23	0.24	0	-1.36	-0.12	-0.47	-0.1	0.2	-3.28	-0.97	-0.72	-1.2
hSQ019018	 C1orf106 	1	0.117	-0.153	0.37	-3.01	1.15	-0.47	-0.495	0.917	1.9	1.1	0.37	0.165	0	0.77	0	-0.19	0	0.81	-0.143	-0.915	-2.35	-1.4
hSQ003091	 RRAS2 	1	-0.3	-0.73	0.77	0.05	-0.02	-0.03	-0.28	0.447	0.25	-0.545	1.317	-0.475	-0.255	0.417	-0.85	-0.545	-0.415	0.5	-0.653	-1.1	-1.3	-1.83
hSQ034949	 LTV1 	1	-0.13	0.16	-0.3	0.322	-0.707	0.558	0.1	0.19	-0.139	-1.1	0.5	-0.12	0.2	0.52	-0.139	-0.439	0.715	0.322	-0.6	-0.7	-0.9	-0.9
hSQ034835	 PIWIL2 	1	0	-0.115	0.115	0	0	0.234	0.515	0.165	0	0	-0.465	0.75	2.44	0.455	0	0	0	0	0	-1.45	-1.8	0
hSQ011181	 C9orf94 	1	-0.13	0.187	-0.83	-0.03	0.19	0.23	0.9	-0.123	-0.5	0.11	-0.33	0	-0.8	-0.723	-0.5	-0.29	-0.42	0.5	-0.73	-1.65	-1.49	-2.3
hSQ002366	 ARHGAP22 	1	0.97	-0.263	0.167	0.363	-0.356	0	-0.25	0.737	0.999	0.23	1.87	-0.24	0.4	1.117	1.27	-0.26	0.94	1.93	0.277	-1.18	-1.2	-1.88
hSQ024546	 NIPBL 	1	0.13	0.353	-0.457	0.258	-0.122	-0.135	0.172	-0.517	0.28	-0.25	0.53	0.621	0.832	-0.457	0.17	-0.55	-0.48	0.35	-0.597	-0.68	-0.78	-0.696
hSQ027041	 RIPK4 	1	0.28	-0.43	0.15	0.023	-0.067	-0.163	0.49	0.45	0.143	0.3	-0.95	-0.6	-0.26	0.72	0.363	-0.117	-0.357	0.23	-0.66	-1.68	-1.4	-1.4
hSQ010863	 EGFR 	1	-0.177	0.163	0.13	0.455	-0.408	-0.0475	0.45	-0.377	0.576	-0.328	0.713	0.131	0.134	-0.367	-0.345	-0.634	0.179	-0.266	-0.887	-0.736	-0.594	-0.836
hSQ006947	 TUFM 	1	-0.3	-0.153	0.157	-0.65	0.06	0.59	0.475	-0.93	2.8	0.53	0.7	0.61	0.315	0.317	0	0.7	0.79	1.87	0.167	-0.71	-1.44	-2.42
hSQ015422	 PRG1 	1	0.7	-0.4	-0.3	0.34	-0.02	-0.32	0.27	0.8	0.2	-0.12	0	-0.6	-0.61	-0.38	-0.26	-0.52	-0.51	-0.15	-0.6	0	-1.89	-1.37
hSQ034332	 RAB30 	1	-0.13	0.13	0	-0.0325	-0.373	0.405	0.198	-2.32	0.177	-0.423	0	0.762	0.198	-0.76	-0.843	-0.447	-0.368	-0.472	0	-0.975	-0.432	-1.72
hSQ043955	 EFEMP1 	1	0.293	0.73	-0.367	-1.01	0.02	0.97	0.145	0.213	-1.2	-0.225	1.663	0	1.5	-0.357	-0.75	-0.87	-1.19	0.37	-1.337	-0.445	-0.475	-0.715
hSQ026944	 CD97 	1	-0.77	0.113	-0.37	-0.073	-0.163	-0.087	0.15	0.513	0.17	-0.183	0.583	-0.315	0.195	0.263	-0.763	-0.523	0.17	-0.333	-0.227	-1.4	-1.25	-1.43
hSQ006761	 NFIC 	1	0.23	-0.337	0.313	0.75	-0.57	-0.128	0.14	-0.137	-0.117	-0.744	0.283	0.353	0.97	0.193	-0.913	-1.6	0.997	0.86	-0.117	-0.76	-0.647	-1.7
hSQ010129	 FLJ30834 	1	-0.59	0.37	0.22	0.15	-0.25	0.247	0.15	-0.16	-1.54	0	0.51	-0.25	-0.985	-0.31	-0.68	0	-0.93	-1.71	0	-1.77	-1.56	0
hSQ000712	 DYNC1H1 	1	0.117	0.137	-0.253	0	0.05	0	0.535	-0.23	-1.67	-0.14	0.137	0.118	0.948	-0.173	-1.17	-2.3	0.67	-1	-0.43	-0.728	-0.383	-1.8
hSQ039733	 TXNRD1 	1	0.24	0.2	-0.26	0.15	-0.385	0	-0.575	0.28	0.66	0.39	-0.25	0.73	0.925	0.48	0.8	0.41	-0.27	0.4	-0.51	-0.688	-0.37	-2.6
hSQ023369	 ODZ2 	1	-0.17	-0.16	0.33	0.335	-0.148	-0.063	0.975	0.45	-0.28	-0.377	0.59	-0.31	-0.28	0.71	-0.51	-0.885	-0.397	-0.9	-0.25	-0.997	-0.985	-1.36
hSQ013196	 PDK4 	1	-0.173	0.217	-0.43	-0.05	-0.26	-0.25	0.35	0.617	0.35	-0.24	0.247	0	-0.91	-0.483	0.21	-1.2	0.67	1.59	-1.493	-0.97	-1.52	-0.69
hSQ034545	 CGN 	1	-0.47	-0.377	0.423	-0.363	-0.143	0.057	0.19	1.753	3.98	0	0.623	-0.14	-0.23	1.753	0	0	0	1.92	-0.917	-0.69	-1.16	0
hSQ024878	 EGFR 	1	-0.165	0.165	0	0.455	-0.408	-0.0475	0.45	-0.465	0.576	-0.328	0.685	0.131	0.134	-0.745	-0.345	-0.634	0.179	-0.266	-0.895	-0.736	-0.594	-0.836
hSQ024420	 HSPB7 	1	0.8	-0.56	0.48	-0.277	-0.687	0.25	0.2	-0.3	2.8	-0.17	-0.5	0	-0.34	0.95	2.25	0.33	0.833	0.753	0	-1.91	-1.65	0
hSQ008896	 SEMA3A 	1	-0.87	0.283	-0.197	-0.105	0.475	-0.383	0.268	-0.327	0.18	-0.115	0.523	0	0.37	-0.427	-0.3	0.113	-0.485	-0.35	-0.57	-0.837	-0.897	-1.32
hSQ013332	 APBB1IP 	1	0.163	-0.317	0.153	0.783	-0.0985	-0.717	0.65	-0.647	-1.2	-0.735	-0.77	0	0.973	-0.77	-0.373	-0.264	-0.11	-0.841	-0.97	-0.925	-0.695	-1.3
