# Supplementary material for: Transcriptional Program Induced by Wnt Protein in Human Fibroblasts Suggests Mechanisms for Cell Cooperativity in Defining Tissue Microenvironments
Source: PLoS One. 2007 Sep 26;2(9):e945. doi: 10.1371/journal.pone.0000945 (PMC1976560; doi:10.1371/journal.pone.0000945)
Supplement: Dataset S3 — Data from the Wnt3A treatment time courses for human lung fibroblasts (HLF) and human dermal fibroblasts (HDF) were combined, and SAM was used to select genes differentially expressed in the Wnt-treated cells relative to both the time zero samples and the corresponding mock-treated cells, at either 4 hours, 24 hours or both, in the combined datasets (i.e. combining all the time zero, 4 hour and 24 hour samples, respectively, from both cell types), at a false-discovery rate of less than 5%. The data are in Treeview (.pcl) file format. This file can be opened as a spreadsheet or using Treeview (http://rana.lbl.gov/EisenSoftware.htm), Java Treeview [28], or similar programs that allow visual display and browsing of the data. (0.08 MB ZIP) [file pone.0000945.s007.zip]

Gene ID	Gene Name	Gweight	HOL061  HLF 0 hr (1)	HOL062  HLF 0 hr (2)	HOL063  HLF 0 hr (3)	HOL064  HLF 0 hr (4)	HOL065  HLF 0 hr (5)	HOL066  HLF 0 hr (6)	HOL017.1 HLF 0 hr	shfu197 HDF 0hr (1)	shfu4   HDF 0hr (2)	shfu5   HDF 0hr (3)	12928913  HDF 0hr	12928614  HDF 0hr	HOL085 HDF 0hr	HOL086 HDF 0hr	HOL087 HDF 0hr	HOL067   HLF Mock 4 hr (1)	HOL068   HLF Mock 4 hr (2)	HOL069   HLF Mock 4 hr (3)	HOL023.1 HLF Mock 4 hr	shfu194 HDF Mock 4hr (1)	shfu77  HDF Mock 4hr	HOL092 HDF Mock 4hr	HOL070   HLF Mock 24 hr (1)	HOL076   HLF Mock 24 hr (2)	HOL060   HLF Mock 24 hr (3)	HOL082.1 HLF Mock 24 hr	HOL083.1 HLF Mock 24 hr	12928530  HDF Mock 24hr	12928915  HDF Mock 24hr	HOL097 HDF Mock 24hr	HOL075   HLF Wnt 4 hr (1)	HOL079   HLF Wnt 4 hr (2)	HOL074   HLF Wnt 4 hr (3)	HOL019.1 HLF Wnt 4 hr	shfu195 HDF Wnt 4hr (1)	shfu196 HDF Wnt 4hr (2)	shfu252 HDF Wnt 4hr (3)	shfu253 HDF Wnt 4hr (4)	HOL089 HDF Wnt 4hr	HOL073   HLF Wnt 24 hr (1)	HOL072   HLF Wnt 24 hr (2)	HOL071   HLF Wnt 24 hr (3)	HOL024.1 HLF Wnt 24 hr	12928911  HDF Wnt 24hr	12928914  HDF Wnt 24hr	12928916  HDF Wnt 24hr	HOL096 HDF Wnt 24hr
Eweight			1	1	1	1	1	1	1	1	1	1	1	1	1	1	1	1	1	1	1	1	1	1	1	1	1	1	1	1	1	1	1	1	1	1	1	1	1	1	1	1	1	1	1	1	1	1	1
 TNFRSF19 	" tumor necrosis factor receptor superfamily, member 19 "	1	-0.234	-0.179	-0.128	0.354	0.175	0.01	0	-0.04	0.04	0	0.13	-0.13	0.103	0.233	-0.337	0.02	0.116	-0.504	0.256	-0.07	0.13	-0.087	0.207	0.165	0.135	-1.236	-0.02	-0.09	0.665	0.363	0.905	0.999	0.941	0.427	1.13	1.5	0.98	1.16	0.243	0.702	1.04	1.064	0.748	-0.05	-0.46	-0.02	-0.047
 DUSP5 	 dual specificity phosphatase 5 	1	-0.049	-0.064	-0.133	0.089	0.25	-0.095	0	-0.013	0.257	-0.243	0.06	-0.06	0.143	0.063	-0.207	0.455	0.761	0.171	-0.524	1.3	0.187	0.373	0.032	0.04	0.62	0.264	-0.17	0.025	0.425	0.083	0.93	0.904	1.196	0.507	1.45	1.32	1.09	1.91	1.103	0.747	1.165	1.219	1.278	0.165	0.225	-0.085	1.023
 TCF7 	" transcription factor 7 (T-cell specific, HMG-box) "	1	0.16	-0.055	-0.064	0.038	0.059	-0.136	0	-0.235	0.035	0.2	-0.255	0.128	-0.107	0.223	-0.117	0.134	0.07	0.33	-0.174	1.44	0.21	0.523	0.011	0.339	0.659	-1.126	-0.57	-0.0575	0.152	0.683	0.619	0.603	0.965	1.017	1.15	1.18	1.51	1.68	1.373	1.106	1.024	1.278	0.858	0.0275	-0.608	-0.113	1.533
 RGC32 	 response gene to complement 32 	1	-0.769	-0.194	0.487	-0.001	0.31	0.165	0	0.139	0.064	-0.407	-0.18	0.09	-0.003	-0.073	0.077	0.555	0.511	0.521	0.226	0.319	0.129	0.837	0.502	0.81	0.53	-0.126	0.89	0.42	0	1.317	0.86	0.574	0.586	0.617	1.78	1.44	1.16	1.64	1.687	0.927	0.865	1.149	0.768	0.69	-0.14	0.06	1.047
 NR2F1 	" nuclear receptor subfamily 2, group F, member 1 "	1	0.261	-0.264	-0.103	0.129	0.11	-0.135	0	0.218	-0.166	-0.0523	0.108	-0.108	0.407	0.067	-0.473	0.345	0.501	-0.209	0.056	0.438	-0.452	-0.433	0.312	0.36	0.07	-0.676	0.11	0	0	0.417	1.26	0.944	1.256	-0.203	0.938	0.681	0.691	1.39	1.267	0.447	0.555	0.859	0.028	-1.38	-2.54	-2.1	0.587
 GPR125 	 G protein-coupled receptor 125 	1	-0.135	-0.08	-0.069	0.073	0.244	-0.031	0	0.58	-0.58	0	0	0	0.063	0.193	-0.257	0.399	0.475	-0.065	-0.234	1.14	0	0.083	0.376	0.384	0.634	-1.526	-0.29	-0.785	0	0.023	0.974	0.798	0.99	0.317	0	0.57	1.83	2.49	0.563	1.251	1.309	1.293	0.278	-0.075	-0.015	0.055	0.403
 E2F3 	 E2F transcription factor 3 	1	-0.21	0.125	-0.224	0.238	0.069	0.004	0	-0.247	0.243	0.003	0	0	-0.037	0.243	-0.207	0.284	0.17	-0.12	-0.374	0.653	0.453	0.303	0.061	0.219	0.209	0.224	0.59	-0.015	0.31	0.283	0.559	0.543	0.915	0.847	0.373	0.183	1.02	1.26	0.543	0.706	0.944	0.968	1.098	0.425	0.39	0.045	0.603
 DNMT3B 	 DNA (cytosine-5-)-methyltransferase 3 beta 	1	0.118	-0.137	-0.086	-0.024	0.007	0.122	0	0.23	-0.1	-0.13	0.355	-0.355	0.403	-0.467	0.063	-0.028	0.178	0.208	0.176	0.47	0.88	-0.027	0.209	-0.183	0.067	1.054	-0.13	0	-0.45	-0.427	0.597	0.541	0.463	0.587	1.33	1.87	0.1	1.3	1.443	1.134	0.922	0.736	-0.472	-1.59	-1.56	-0.237	0.443
 LRRC54 	 leucine rich repeat containing 54 	1	-0.019	-0.174	-0.003	0.089	0.18	-0.075	0	-0.33	-0.38	0.71	-0.03	0.03	0.003	-0.177	0.173	0.445	0.891	0.091	-0.384	1.64	0.01	0.013	-0.108	0.04	0.62	1.374	0.29	0.02	0.57	-0.217	0.53	0.504	0.806	0.687	1.54	0.93	1.52	2.79	1.173	-0.033	0.105	0.229	0.548	0.04	-0.01	-0.16	0.103
 TWIST1 	 twist homolog 1 (acrocephalosyndactyly 3; Saethre-Chotzen syndrome) (Drosophila) 	1	0.001	-0.214	-0.103	0.169	0.26	-0.115	0	-0.687	0.293	0.393	-0.01	0.01	-0.08	-0.35	0.43	0.285	0.581	0.111	-0.044	0.583	0.483	0.03	0.022	0.52	0.55	0.814	-0.05	0.378	0.294	0.28	1.04	0.964	0.856	0.207	1.33	0.543	1.03	1.06	0.42	0.127	0.615	0.729	0.358	0.365	0.547	0.192	-0.24
 PDZRN3 	 PDZ domain containing RING finger 3 	1	-0.33	0.185	-0.164	0.268	0.039	0.004	0	-0.183	-0.493	0.677	0.065	-0.065	-0.077	-0.077	0.153	0.524	0.52	0.08	-0.244	0.234	0.547	0.193	0.201	0.239	0.589	0.104	-0.1	-0.66	0	-0.107	0.589	0.523	0.635	0.827	0.944	0.798	0.788	1.26	0.503	0.416	0.724	0.898	1.378	-0.1	0.08	-0.26	0.543
 IRS1 	 insulin receptor substrate 1 	1	-0.259	0.426	-0.123	0.159	-0.34	0.135	0	0.12	-0.08	-0.04	-0.312	0.312	-0.22	0.12	0.1	0.215	-0.109	-0.109	-1.004	0.633	0.567	-0.21	-0.358	-0.25	0.25	-0.486	-0.57	0	0	-0.17	0.57	0.434	0.866	0.717	1.1	0.35	1.06	1.1	0.53	0.057	0.195	0.089	0.038	0.18	-0.17	0.01	0.95
 TP53I11 	 tumor protein p53 inducible protein 11 	1	0.126	-0.159	-0.078	0.124	0.115	-0.13	0	0.1	0.09	-0.19	-0.425	0.425	0.353	-0.297	-0.057	0.56	0.716	-0.014	0.556	0.5	0.73	-0.137	0.027	0.295	0.685	1.294	0.07	-1.43	0.41	-0.317	0.325	0.249	0.421	1.067	1.09	1.43	0.95	0.79	0.873	-0.318	-0.01	0.224	0.958	0	-0.39	-0.14	-0.267
 DKFZp761P0423 	 Homolog of rat pragma of Rnd2 	1	-0.014	0.101	-0.038	0.044	-0.055	-0.04	0	0.333	-0.432	0.098	0.05	-0.05	0.277	-0.533	0.257	0.23	0.076	0.116		-1.26	-1.48	-0.683	0.177	0.215	0.325	-0.746	-0.34	-0.51	-0.35	-0.123	1.665	1.709	1.531	0.927	-0.862	-0.737	-0.692	0.318	0.597	1.752	1.89	1.804	0.858	0	0	-0.57	0.727
 ANKRD13C 	 ankyrin repeat domain 13C 	1	-0.157	0.088	-0.121	0.201	0.002	-0.013	0	0	0.02	-0.02	0.18	-0.18	-0.307	0.313	-0.007	-0.053	-0.027	-0.447	0.196	0.863	0.135	0.463	0.194	0.222	0.102	-0.266	0.77	-0.0875	0.39	0.993	0.282	0.326	0.538		0.88	1.37	0.867	1.06	0.593	0.069	0.527	0.591	0.818	0.138	-0.377	0.258	0.133
 LRRC8C 	" leucine rich repeat containing 8 family, member C "	1	-0.119	-0.084	-0.183	0.129	0.28	-0.025	0	0.155	-0.211	0.0553	0.0675	-0.0675	-0.367	0.503	-0.137	0.245	0.351	0.041	-0.814	0.983	-0.365	0.523	0.182	0.05	0.48	-1.396	0.44	-0.25	0.18	0.843	1.06	1.084	1.266	0.447	0.275	0.505	0.289	0.697	1.443	0.087	0.135	0.129	-0.762	0	-0.51	0.16	0
 KIAA0355 	 KIAA0355 	1	-0.125	0.03	-0.099	0.193	0.054	-0.051	0	-0.783	0.332	0.452	0.11	-0.055	-0.08	0.13	-0.05	0.299	0.335	-0.095	-0.414	0.407	-0.503	-0.02	0.236	0.104	0.174	0.384	0.19	-0.24	-0.35	-0.37	0.844	0.658	0.75	0.527	0.842	0.182	0.807	0.282	0.11	0.681	1.019	1.043	1.048	-0.09	0.11	-0.49	-0.07
 TNS1 	 tensin 1 	1	-0.025	-0.08	-0.029	0.093	0.134	-0.091	0	0.623	-0.237	-0.387	0.005	-0.005	-0.16	-0.19	0.35	0.579	0.685	0.075	0.516	0.433	0.953	0.01	0.006	-0.206	0.924	-0.386	0.52	-0.07	0	-0.63	0.564	0.418	0.56	0.727	0.773	1.31	0.973	0.873	0.99	0.031	-0.031	0.123	-0.022	-0.03	-0.11	0.2	0
 NBL1 	" neuroblastoma, suppression of tumorigenicity 1 "	1	0.348	-0.377	-0.006	0.066	0.017	-0.048	0	-0.02	0	0.02	-0.125	0.125	0.21	-0.15	-0.06	0.172	0.348	0.098	0.766	1.05	0.17	0	0.219	0.537	0.387	0.424	1.10E-16	0.13	0	0.02	0.877	0.721	0.453	1.047	0.1	0.6	0.73	0.64	1.14	0.584	1.042	0.986	0.458	0.228	-0.262	-0.65	0.36
 PMAIP1 	 phorbol-12-myristate-13-acetate-induced protein 1 	1	-0.277	0.738	-0.491	0.181	-0.518	0.367	0	-0.27	0.34	-0.07	0.175	-0.175	-0.105	0.105	0	-0.373	-0.717	-0.167	-0.284	0.98	0.01	-0.035	-0.726	0	-0.498	0.824	-0.55	-0.468	-0.143	0.035	0.722	0.626	0.678	1.897	1.46	0.29	1.35	1.74	0.405	0.579	0.527	0.201	0.548	0.295	-0.297	-0.232	0.765
 TMEM49 	 transmembrane protein 49 	1	-0.182	0.023	0.044	0.226	0.027	-0.138	0	-0.011	0.029	-0.0177	0.255	-0.255	0.203	0.153	-0.357	-0.128	0.128	-0.472	-0.044	-0.348	-0.358	0.603	0.469	0.507	0.107	-0.826	-0.08	-0.45	0.505	0.203	0.447	0.461	0.293	-0.513	0.389	0.672	0.739	0.546	0.953	0.424	0.622	0.546	0.138	0.58	0.3	0.51	-0.017
 ZNF503 	 zinc finger protein 503 	1	-0.342	0.223	0.034	0.136	-0.093	0.042	0	0.173	-0.367	0.193	-0.23	0.23	-0.31	0.19	0.12	0.212	0.218	-0.092	-0.394	0.283	-0.077	-1.04	0.059	0.147	0.707	-1.036	0.11	0.695	0.77	-0.16	0.477	0.441	1.053	0.317	0.603	0.273	0.473	0.543	0.39	0.084	0.242	0.396	0.028	0.543	0.443	0.437	0.46
 TLE1 	" transducin-like enhancer of split 1 (E(sp1) homolog, Drosophila) "	1	0.025	0.22	0.031	0.093	-0.236	-0.131	0	0.424	-0.377	-0.0465	0.0225	-0.0225	0.18	-0.09	-0.09	0.039	-0.495	-0.125	-0.424	-0.0565	0.204	0.08	-0.444	0	0.074	-0.436	-0.74	0	0	-0.52	0.484	0.598	0.9		1.19	0.484	0.904	0.213	0.11	0.551	0.519	0.353	1.018	1.25	0.22	0.15	-1.09
 ITGA2 	" integrin, alpha 2 (CD49B, alpha 2 subunit of VLA-2 receptor) "	1	-0.035	-0.04	0.061	0.093	-0.186	0.109	0	0.325	-0.313	-0.115	0.2	-0.1	-0.1	0.28	-0.18	0.379	0.335	0.075	-0.174	0.545	-0.823	0.81	0.716	0.264	-0.186	-0.536	-0.26	-0.51	-0.46	0.91	1.034	0.748	0.37	0.487	0.388	-0.072	0.798	1.04	0.99	0.251	0.269	0.263	-0.752	-0.335	-0.365	-0.25	0.57
 SFRP1 	 secreted frizzled-related protein 1 	1	-0.084	-0.009	-0.138	0.254	-0.045	0.02	0	0.725	-0.36	-0.365	-0.0125	0.0125	0.22	-0.11	-0.11	0.41	0.546	0.196		0.765	0.12	0.4	0.447	0.425	0.405	0.964	0.55	0.235	-0.355	-0.57	0.505	0.479	0.351	1.867	0.37	0.73	0.985	0.94	0.65	0.152	0.69	0.524	1.298	-0.435	0.095	-0.335	0.22
 MAD2L1 	 MAD2 mitotic arrest deficient-like 1 (yeast) 	1	0.186	0.441	-0.358	-0.046	-0.435	0.21	0	0.753	-0.217	-0.537	0.025	-0.025	-0.69	0.69	0	-0.12	-0.174	0.716	0.126	1.09	0.413	0.24	0	0	0	3.164	1.39	-0.04	0	1.34	-0.725	0.399	0	2.667	-0.097	-0.787	0.483	0.943	-0.29	0	0	0	1.898	0	0.69	1.03	1.41
 MICAL2 	" microtubule associated monoxygenase, calponin and LIM domain containing 2 "	1	0.033	-0.192	0.029	0.081	0.182	-0.133	0	-0.0035	-0.0285	0.0315	0.065	-0.0325	0.053	-0.057	0.003	0.377	0.603	0.063	-0.114	0.712	-0.308	0.503	-0.166	0.062	0.372	-0.176	0.33	-1.13	-0.15	0.263	0.512	0.296	0.338	0.087	0.511	0.192	0.436	1.4	1.293	-0.111	0.097	0.261	0.508	-0.93	-0.97	-0.7	0.383
 SLC39A10 	" solute carrier family 39 (zinc transporter), member 10 "	1	-0.275	0.17	-0.269	0.353	-0.016	0.039	0	-0.195	-0.17	0.365	0.0225	-0.0225	0.01	0.39	-0.4	0.259	0.075	-0.165	-0.714	0.6	0.03	0.05	0.056	-0.326	0.244	-0.576	0.07	0.235	0.535	0.07	0.524	0.558	0.93	0.267	0.325	0.365	0.535	1.03	0	0.461	0.639	0.723	0.928	0.725	-0.335	-0.245	-0.26
 PFKFB4 	" 6-phosphofructo-2-kinase/fructose-2,6-biphosphatase 4 "	1	0.32	-0.015	-0.384	-0.132	0.339	-0.126	0	-0.823	-0.173	0.997	0.1	-0.1	0.243	0.333	-0.577	0.284	0.56	0.34		1.55	0.807	-0.107	-0.259	0	0.409	-0.286	0.38	0	0.89	0.213	0.259	0.123	0.305	0.577	1.99	2.54	1.34	1.34	0.483	-0.254	-0.116	0.078	0.038	0.57	-1.51	0	1.253
 HLA-DRA 	" major histocompatibility complex, class II, DR alpha "	1	0.528	-0.177	0.114	-0.254	-0.263	0.052	0	-0.317	0.003	0.313	-0.11	0.11	0	0	0	-0.298	0.188	0.428	1.206	0.643	-0.687	0	0	0	0.367		1.48	0.00125	0.376	0	-0.163	0.141	0		-0.537	-0.607	-0.477	0.223	0	0	0.212	0	1.078	1.66	1.71	0.961	0
 TNFAIP8L1 	" Tumor necrosis factor, alpha-induced protein 8-like 1 "	1	-0.094	-0.189	0.082	0.044	0.195	-0.04	0	0.064	0.169	-0.467	0	0	0.09	-0.09	0	-0.4	-0.324	-0.034	1.026	0.444	0.183	0.59	0.057	-0.035	-0.045	-0.526	0.5	0.253	0.407	0.79	0.335	0.129	0.091	1.087	0.643	0.549	0.734	0.843	1.14	0.102	-1.39E-17	0.224	0.818	-0.05	-0.305	-0.275	0
 SAT 	 spermidine/spermine N1-acetyltransferase 	1	-0.155	0.12	0.111	-0.107	0.124	-0.091	0	0.077	-0.193	0.117	0.095	-0.095	-0.043	0.047	-0.003	-0.221	-0.285	-0.255	-0.324	0.567	-0.263	0.247	0.506	0.294	-0.016	-0.946	0.31	-0.615	0.085	0.347	0.354	0.228	0.22	0.487	0.117	-0.213	0.327	0.477	0.617	0.851	0.799	0.603	0.058	0.12	0.18	0.335	0.047
 DOCK8 	 Dedicator of cytokinesis 8 	1	0.386	-0.319	0.192	0.034	0.105	-0.4	0	-0.213	0.427	-0.213	0.0625	-0.0625	0.793	0.003	-0.797	0.06	-0.264	0.586	0.366	1.21	0.287	0.033	0	0	0	0.264	-0.18	-0.0775	0.388	2.113	-0.195	0.219	0	0.057	1.61	1.12	0.998	1.82	1.303	0	-0.27	0	0.068	0.0425	-0.653	-0.232	1.003
 HMGA1 	 high mobility group AT-hook 1 	1	-0.007	-0.022	-0.311	0.261	0.222	-0.143	0	-0.23	0.35	-0.12	-0.11	0.11	-0.047	0.383	-0.337	0.697	1.073	0.053	0.036	0.71	-0.59	0.313	-0.426	0.022	1.162	0.664	0.51	-0.875	-0.318	1.323	0.432	0.446	1.108	1.217	0.51	0.16	0.42	2.14	0.733	-0.891	-0.413	-0.259	0.008	-0.225	-0.398	0.142	1.483
 CXXC5 	 CXXC finger 5 	1	0.021	-0.124	-0.043	0.089	0.14	-0.085	0	0.19	0	-0.19	0.295	-0.295	-0.14	0.08	0.06	0.415	0.681	0.071	-0.154	0.92	0	0.7	0.042	0.16	0.67			-0.34	-0.55	0.77	0.23	0.234	0.306	0.137	1.09	1.06	1.19	1	1.17	-0.293	-0.005	0.159	-0.132	-0.0675	-0.213	0.117	0.29
 ARL4A 	 ADP-ribosylation factor-like 4A 	1	-0.129	0.146	-0.013	0.199	-0.05	-0.155	0	0.127	-0.353	0.227	0.045	-0.045	-0.64	0.32	0.32	0.235	0.451	0.081	-0.644	0.407	-0.333	0.45	-0.268	0.1	0.34	0.134	-0.78	-0.355	0.0375	0.31	1.49	1.424	1.536	1.467	0.487	-0.433	0.257	0.087	-0.16	0.437	0.545	0.669	0.868	-0.08	-0.385	-0.05	0.29
 GFPT2 	 glutamine-fructose-6-phosphate transaminase 2 	1	-0.057	-0.152	-0.051	0.031	0.272	-0.043	0	-0.09	-0.57	0.66	0	0	-0.08	0.2	-0.12	0.387	0.843	0.013	-0.214	1.12	-0.02	0.52	0.004	0.342	0.562	-1.356	-0.07	0	0	0.52	0.622	0.566	0.598	0.317	0.17	2.61	0.16	1.5	1.11	-0.211	0.277	0.341	-0.212	0.055	0.025	0.045	0.45
 SLC35A2 	" solute carrier family 35 (UDP-galactose transporter), member A2 "	1	0.003	-0.202	0.119	-0.069	0.102	0.047	0	-0.34	-0.06	0.4	0.37	-0.37	0	0	0	0.057	0.493	-0.257		1.32	0.09	-0.13	0.274	0.482	-0.258			-0.525	-0.385	0.43	0.552	0.336	-0.112		1.26	0.47	1.45	1.57	0.21	-0.251	0.177	0.361		-0.0425	-0.22	-0.0775	0
 STK17B 	 serine/threonine kinase 17b (apoptosis-inducing) 	1	-0.355	0.54	-0.239	0.093	-0.196	0.159	0	0.085	-0.215	0.13	0.065	-0.065	0.045	-0.045	0	-0.021	-0.305	-0.025	-0.574	-0.2	0.005	0.565	-0.534	0	-0.226	-0.656	-0.13	-0.065	0.99	0.165	0.284	0.548	0.2	0.937	0.265	-0.005	0.445	0.83	0.565	0.091	0.209	-0.277	0.028	0.342	-0.392	-0.117	0.345
 DIRAS1 	" DIRAS family, GTP-binding RAS-like 1 "	1	0.041	-0.214	-0.023	0.209	0.11	-0.125	0	-0.003	-0.133	0.137	0.21	-0.21	-0.197	-0.037	0.233	0.425	0.761	0.101		0.357	0.257	-0.057	-0.118	0.13	0.54			0	1.21	0.283	0.47	0.254	0.526		0.537	0.327	1.18	0.627	0.913	-0.413	0.065	0.329		1.28	-0.19	-0.39	0.413
 F2RL1 	 Coagulation factor II (thrombin) receptor-like 1 	1	-0.059	-0.114	-0.283	0.209	0.23	0.015	0	-0.008	0.047	-0.038	0.095	-0.095	0	0	0	-0.315	0.021	-0.169	0.296	0.802	-0.443	-1.86	0.102	-0.06	-0.07	-0.986	0.18	0.195	-0.345	-5.2	1.13	1.094	1.056	1.037	0.517	-0.583	1.08	1.41	-0.88	-0.003	0.085	0.059	-0.442	0.115	-0.585	0	0
 LHFPL2 	 Lipoma HMGIC fusion partner-like 2 	1	-0.169	-0.124	-0.023	0.239	0.18	-0.105	0	0.253	-0.287	0.033	0.275	-0.275	0.25	0.19	-0.44	0.365	0.471	-0.179	1.166	0.823	-0.587	0	0.132	0	0.47	0.804	-0.17	0	0	-0.22	0.43	0.344	0.706		0.313	0.323	0.553	1.15	1.66	-0.233	0.225	0.329	-0.182	0.55	0	0	0.55
 LRRC32 	 leucine rich repeat containing 32 	1	-1.017	0.158	0.249	0.081	0.192	0.337	0	0.165	-0.25	0.085	-0.015	0.015	-0.27	-0.23	0.5	0.697	0.433	0.043	-1.174	0.745	-0.41	0.45	-0.336	-0.648	0.992	-1.826	-0.28	0	-0.41	0.76	0.582	0.696	0.468		1.15	0.81	1.11	1.06	0.71	0.169	0.887	1.741	-0.232	0.14	0.73	1.65	-0.53
 LOC56757 	 Hypothetical protein LOC56757 	1	-0.122	-0.057	-0.046	0.236	-0.083	0.072	0	-0.133	-0.083	0.217	0.18	-0.18	-0.157	0.133	0.023	0.412	0.718	-0.112	0.706	1.26	0.067	-0.277	0.439	0.577	0.447	0.164	0.53	-0.17	0.38	-0.197	0.637	0.641	0.673	1.017	1.13	0.147	0.447	0.757	0.503	0.444	1.032	0.876	1.588	0.0967	-1.13	-0.87	-0.247
 FLJ90575 	 hypothetical protein FLJ90575 	1	-0.097	-0.082	0.079	0.051	0.062	-0.013	0	-0.0175	-1.33	0.682	0.13	-0.13	0	0	0	0.377	0.733	-0.097	-0.894	0.802	1.46	0	0.454	0.152	0.602		-0.04	-0.15	-0.65	0	0.642	0.346	0.468	-0.533	1.3	1.15	1.84	0.603	0.85	0.059	0.297	0.591	0.698	0.41	0.19	0.65	0
 OSBP2 	 oxysterol binding protein 2 	1	0.386	-0.129	-0.038	-0.026	-0.075	-0.12	0	-0.0457	0.321	-0.276	0.163	-0.108	0.01	-0.1	0.09	-0.01	0.206	0.306	-0.394	1.08	0.508	0.7	-0.203	-0.175	0.265	1.114	0.22	0.15	0.1	1.23	0.095	0.059	0.201	1.167	0.888	1.01	0.671	0.854	1.06	0.312	0.13	0.144	1.578	0.04	-0.04	0.04	1.83
 STC1 	 stanniocalcin 1 	1	-0.007	0.248	-0.521	0.111	0.132	0.037	0	-0.347	-0.412	0.758	0.163	-0.163	0.085	-0.085	0	-0.153	-0.567	0.083	0.106	0.613	-0.442	-0.055	-0.376	0	0.282	-0.196	0.34	0.12	-0.585	0.485	0.592	0.806	0.938	3.767	-0.097	-0.527	-0.042	0.618	0.695	-0.311	-0.113	-0.319	-0.072	0.17	-0.49	-0.055	-0.825
 LOC389541 	 Similar to CG14977-PA 	1	0.133	-0.122	0.219	0.031	-0.148	-0.113	0	0.382	-0.179	-0.203	-0.05	0.05	0.22	-0.55	0.33	0.247	0.543	0.083	0.486	0.502	-0.454	-0.16	0.124	0.112	0.422	0.744	1.16	-0.985	0	-0.61	0.542	0.276	0.268	1.277	0.507	0.222	0.621	0.387	0.93	0.059	0.357	0.231	1.138	-0.205	-0.675	-0.105	-0.35
 QSCN6L1 	 quiescin Q6-like 1 	1	0.118	-0.187	-0.186	0.146	0.217	-0.108	0	0.113	-0.347	0.233	0.35	-0.35	-0.207	0.173	0.033	0.242	0.638	0.188		1.1	0.203	-0.217	0.109	0.877	0.437			-0.76	1.21	0.433	0.507	0.311	0.393		0.493	0.543	1.38	0.993	0.083	-0.316	0.042	0.076		1.17	0	1.23	0.433
 DKK1 	 dickkopf homolog 1 (Xenopus laevis) 	1	-0.082	0.123	-0.066	0.116	-0.023	-0.068	0	-0.08	0.43	-0.35	0	0	0.107	0.207	-0.313	0.462	0.518	0.138	-0.024	-0.08	-1.06	0.687	-0.151	-0.173	0.667	-0.166	-0.16	0.315	-0.015	1.137	1.577	1.461	1.453	0.867	0.15	0.2	-1.03	0.79	0	-0.506	-0.468	-0.614	0.228	-0.113	-0.25	0.15	0.887
 SS18L1 	 synovial sarcoma translocation gene on chromosome 18-like 1 	1	-0.04	-0.095	-0.164	0.228	0.139	-0.066	0	-0.65	-0.23	0.88	0.315	-0.315	-0.197	0.193	0.003	0.574	0.55	0.22	-0.084	0.33	0	0.203	0.401	0.889	0.479	0.884	0.77	1.05	0.615	0.093	-0.001	0.013	0.205	0.717	0	0	-1.04	-0.05	0.503	-0.004	0.414	0.358	0.908	2.35	1.79	1.26	0.293
 C10orf7 	 chromosome 10 open reading frame 7 	1	-0.187	0.188	-0.021	0.051	-0.018	-0.013	0	-0.28	0.34	-0.06	0.115	-0.115	0.25	0.29	-0.54	-0.353	-0.257	-0.447	0.746	0.62	0.78	0.29	0.144	0.022	-0.098	-0.456	0.83	0	0	0.77	0.052	0.046	0.188	0.407	0.9	1.38	0.97	1.29	0.42	0.009	-0.163	-0.109	0.018	0	0	0	0.56
 TIMM17B 	 translocase of inner mitochondrial membrane 17 homolog B (yeast) 	1	0.02	-0.185	0.146	0.018	0.029	-0.026	0	-0.117	0.273	-0.157	0.235	-0.235	0.38	0.18	-0.56	0.094	0.65	-0.11	0.026	1.29	-0.547	0.08	0.311	0.209	0.379	-0.186	-0.2	0	0.55	0.62	0.479	0.283	0.275	0.087	-0.227	1.54	2.38	1.07	0.17	-0.084	0.254	0.278	-0.322	0	0	0	0.32
 JUND 	 jun D proto-oncogene 	1	0.013	-0.092	-0.001	0.321	0.062	-0.303	0	0.272	-0.453	0.182	0.138	-0.138	-0.05	0.12	-0.07	0.427	0.873	-0.157	-0.304	1.49	-0.138	0.18	-0.276	-0.048	0.702	0.804	0.28	0.41	0.6	0.4	0.312	0.276	0.548	0.217	1.14	0.342	1.16	2.05	0.63	-0.621	-0.153	0.021	0.508	0.95	0.325	0.385	0.71
 ZFP91 	 zinc finger protein 91 homolog (mouse) 	1	-0.189	0.026	-0.133	0.259	0.03	0.005	0	-0.245	0	0.245	0	0	0.17	0.31	-0.48	-0.115	0.041	-0.449	0.466	0.465	0.105	0.37	0.102	0.23	0.16	-0.126	0.36	-0.405	-0.195	0.65	0.38	0.364	0.536	0.307	0.375	0.845	0.505	0.405	0.34	0.077	0.335	0.369	0.718	-0.765	-0.665	0.305	0.44
 SOX9 	" SRY (sex determining region Y)-box 9 (campomelic dysplasia, autosomal sex-reversal) "	1	-0.075	0.27	-0.189	0.193	-0.236	0.039	0	0.263	-0.297	0.033	0.11	-0.11	-0.157	0.083	0.073	0.189	-0.055	0.055	0.086	1.16	-0.357	0.133	-0.464	-0.476	0.094	0.674	0.38	0	-0.12	-0.697	0.294	0.158	0.68	1.827	0.553	1.12	0.583	-0.277	1.343	-0.259	-0.351	-0.257	0.658	-0.455	-0.62	-0.045	0.783
 SERPINB2 	" serpin peptidase inhibitor, clade B (ovalbumin), member 2 "	1	-0.019	0.186	-0.193	-0.031	0.09	-0.035	0	0	-0.47	0.47	0	0	0.283	0.293	-0.577	0.045	-0.169	0.191	0.066	0.94	0.01	1.343	0.152	-0.78	0.66	1.064	0.66	-0.555	0	1.163	1.24	0.944	0.886	1.657	0	0	-0.56	1.53	2.573	0.997	-0.025	0.049	0.858	0.06	0.17	0.015	1.643
 FBXL16 	 F-box and leucine-rich repeat protein 16 	1	0.345	-0.11	-0.199	-0.097	0.124	-0.061	0	-0.187	-0.277	0.463	-0.055	0.055	1.377	-0.223	-1.153	0.179	-0.185	0.355	0.146	0.143	-0.717	-0.083	0.336	1.424	0.364	1.114	0.55	-0.28	0.04	1.017	-0.166	0.148	-0.11	0.667	0.733	0.643	0.913	1.18	1.737	1.091	0.019	0.193	1.058	0.02	-0.38	-0.12	1.617
 TMEM64 	 transmembrane protein 64 	1	-0.147	0.298	-0.181	0.251	-0.348	0.127	0	-0.125	0.315	-0.19	0.31	-0.155	0.237	0.207	-0.443	0.127	-0.087	0.083	0.736	0.345	0.555	-0.413	-0.226	0.192	-0.008	0.604	0.05	0	0.165	-1.073	0.182	0.326	0.438	1.517	0.525	0.66	0.385	0.245	0.727	-0.141	0.187	0.031	0.358	0.275	-1.09	-0.42	1.027
 WDR36 	 WD repeat domain 36 	1	-0.419	0.276	-0.403	0.479	-0.17	0.235	0	-0.13	-0.1	0.23	0.0683	-0.0683	-0.01	0.39	-0.38	-0.125	-0.509	-0.469	-0.204	0.177	-0.493	0.01	-0.268	-0.1	-0.27	-0.436	0.75	0	1.2	0.52	0.12	0.174	0.726	1.077	-0.03	0.23	0.29	0.187	0.56	-0.083	0.205	0.089	0.238	0.24	0.19	1.3	0.58
 TLE3 	" Transducin-like enhancer of split 3 (E(sp1) homolog, Drosophila) "	1	0.505	-0.12	-0.299	-0.077	0.064	-0.071	0	-0.15	-0.113	0.24	0.223	-0.223	0	0.35	-0.35	-0.091	0.045	0.145	-0.394	1.08	-0.065	0.79	-0.124	-0.166	-0.046	0.944	-0.27	-0.3	0	0.14	0.214	0.198	0.19	0.967	0.61	0.91	0.656	0.754	0.59	-0.499	-0.621	-0.247	0.248	0.01	0.01	0.12	0
 HK2 	 Hexokinase 2 	1	-0.204	0.221	-0.278	0.214	-0.005	0.05	0	-0.318	0.0857	0.232	0.035	-0.035	0.16	0	-0.16	0.13	-0.024	-0.114	-0.824	0.629	0.342	0.29	-0.063	0	0.355	1.264	0.53	-0.14	0.01	-0.14	0.635	0.659	1.031	0.427	-0.138	-0.261	0.636	1.94	0.31	0.772	0.75	0.774	0.948	-0.02	0.17	-0.19	-0.02
 SSRP1 	 structure specific recognition protein 1 	1	-0.087	-0.282	0.029	0.091	0.282	-0.033	0	0.145	0	-0.145	0.085	-0.085	0.163	-0.017	-0.147	0.317	0.753	0.003	-0.284	0.965	-0.135	-0.027	-0.006	0.162	0.572	-0.046	-0.07	0.124	0.244	0.473	0.342	0.196	0.318	0.167	1.16	1.3	0.835	0.745	0.113	-0.021	0.007	0.131	-0.082	0.04	-0.357	-0.417	0.693
 MLPH 	 melanophilin 	1	0.061	-0.094	-0.083	0.089	0.02	0.005	0	0.103	-0.15	0.0467	0.14	-0.0933	0.253	-0.047	-0.207	0.175	0.291	0.171	-0.434	0.357	-0.167	0.113	0.042	-0.08	0.4	-1.156	-0.29	0	0.98	-0.047	0.62	0.454	0.586	0.487	-0.0233	0.02	0.133	0.693	0.763	-0.123	0.135	0.199	-0.412	0.74	-0.54	0	0.743
 ZNRF3 	 Zinc and ring finger 3 	1	-0.119	0.266	-0.283	0.019	0.11	0.005	0	0.132	0.0465	-0.155	-0.142	0.142	0.02	0.19	-0.21	-0.265	-0.829	0.041	0.036	-0.0355	-0.0357	-0.37	-0.828	0	-0.17		0.64	-0.585	-0.015	-0.14	0.49	0.684	0.986	2.577	-0.41	-0.233	0.407	0.447	0.16	0.417	0.355	0.349	1.238	-0.335	0.005	-0.565	0
 UGP2 	 UDP-glucose pyrophosphorylase 2 	1	-0.375	0.54	-0.139	0.093	-0.266	0.149	0	-0.334	0.0197	0.313	0.155	-0.155	0.507	0.157	-0.663	0.129	-0.125	-0.105	0.166	0.22	0.253	-0.563	-0.034	-0.326	0.014	0.884	1.25	-0.84	-0.085	-0.563	0.154	0.038	0.24	1.127	0.756	0.413	0.72	1.04	-0.053	0.751	0.739	0.483	1.318	-0.49	0	-1.06	-0.523
 LYZ 	 lysozyme (renal amyloidosis) 	1	0.45	-0.345	-0.274	-0.502	0.469	0.204	0	-0.093	-0.043	0.137	0.0875	-0.0875	0.057	-0.323	0.267	0.104	-0.12	0.79	0.266	-0.203	-0.583	-0.203	0.761	0	0.769	-0.916	-0.3	-0.19	0.51	0.957	-0.021	0.313	0.525	0.157	0.277	0.377	1.08	0.727	0.897	0.546	0.394	0.348	-0.032	0.23	0.211	0.186	0.187
 BMP1 	 bone morphogenetic protein 1 	1	-0.02	-0.265	-0.084	0.308	0.069	-0.006	0	0.923	-1.27	0.343	0	0	0	0	0	0.354	0.5	-0.34	0.146	1.76	0.433	0	0.711	0.839	0.009	-0.546	-0.03	0.04	0.123	0.05	0.679	0.193	0.245	0.157	1.08	1.29	1.82	1.4	0.03	0.226	0.464	0.918	-0.072	-0.1	-0.23	-0.02	0
 ARF5 	 ADP-ribosylation factor 5 	1	0.056	0.011	0.012	0.004	0.005	-0.09	0	-0.03	-0.05	0.08	0.065	-0.065	-0.01	0.18	-0.17	0.37	0.636	0.046	0.516	1.12	-0.13	-0.12	-0.103	-0.065	0.275	1.484	0.55	-0.61	0	-0.45	0.255	0.259	0.101	0.897	0.98	0.34	0.71	1.1	0.58	-0.398	0.08	0.204	1.158	0.34	0.09	0.07	-0.42
 LYPD1 	 LY6/PLAUR domain containing 1 	1	-0.235	0.07	0.031	0.183	-0.036	-0.011	0	-0.085	0.415	-0.33	-0.005	0.0025	0.015	-0.015	0	0.479	0.735	0.145	0.666	0.35	0.455	-1.285	-0.034	0.154	0.614	1.124	0.08	0	0.155	-0.235	0.554	0.278	0.58	1.637	0.59	0.675	0.255	0.565	0.265	-0.399	0.469	0.413	-0.012	-0.27	0	1.46	-0.845
 LOXL1 	 lysyl oxidase-like 1 	1	0.145	-0.44	0.011	0.383	-0.066	-0.031	0	-0.087	0.123	-0.037	0.16	-0.16	0.013	0.133	-0.147	0.399	0.755	-0.415	0.186	0.523	-0.437	0.033	0.106	0.544	0.234	-0.336	0.19	0	0.358	0.973	0.774	0.348	1	-0.363	0.473	0.433	0.533	0.903	0.463	-0.059	0.109	0.523	-0.082	0.365	-0.015	0.365	0.133
 DKC1 	" dyskeratosis congenita 1, dyskerin "	1	-0.105	-0.16	-0.059	0.223	0.074	0.029	0	-0.24	-0.02	0.26	0.32	-0.32	0.163	0.183	-0.347	0.289	0.545	0.145	-0.514	0.93	0.07	0.473	0.026	0.024	0.384	-1.346	-0.31	-0.495	0.115	0.073	0.324	0.228	0.36	-0.003	0.56	0.34	1.77	1.15	1.213	-0.309	-0.291	-0.147	-0.452	0.245	0.645	0.295	0.293
 CHMP4B 	 chromatin modifying protein 4B 	1	-0.219	0.106	-0.173	0.319	-0.2	0.165	0	-0.15	-0.45	0.6	0.25	-0.25	-0.26	0.23	0.03	0.395	0.361	-0.059	-0.344	0.44	-0.24	-0.17	0.092	-0.06	0.49	0.054	0.24	0	0.36	0.05	0.26	0.214	0.326	0.397	0.64	-0.26	0.7	1.44	0.63	-0.113	0.255	0.179	0.268	-0.12	0.32	-0.32	-0.09
 MAP2K7 	 mitogen-activated protein kinase kinase 7 	1	0.2	-0.195	0.126	0.158	-0.101	-0.186	0	-0.0265	0.283	-0.257	0.0525	-0.0525	0.27	-0.52	0.25	0.234	0.45	-0.22	-0.114	0.214	-0.0865	-0.41	0.261	0.269	0.309	0.884	-0.24	-0.475	-0.395	-1.09	0.439	0.213	0.195	0.567	0.0635	0.744	0.334	0.819	0.19	-0.064	0.354	0.348	0.118	0.165	-0.275	-0.145	-0.11
 PTGER2 	" prostaglandin E receptor 2 (subtype EP2), 53kDa "	1	-0.52	0.315	-0.174	0.388	-0.121	0.114	0	-1.04	0.407	0.637	-0.03	0.03	0	0.155	-0.155	0.344	0.01	-0.16	-0.624	1.37	-1.21	1.165	-0.619	-1.611	-0.201	-1.236	-0.56	-1.38	-0.535	0.445	-0.051	0.053	-0.185	-0.233	0.917	1.1	1.33	1.4	3.515	-1.294	-0.926	-1.042	-1.662	0	0	0	0
 NFE2 	" nuclear factor (erythroid-derived 2), 45kDa "	1	0.353	-0.422	0.079	0.211	-0.258	0.037	0	0.853	-0.917	0.063	0.055	-0.055	0.197	-0.263	0.067	-0.123	0.083	0.433	0.596	0.763	-1.05	-0.313	0.044	0.082	-0.208	0.524	0.85	0.145	0.0383	-1.603	0.072	0.066	-0.162	0.577	0.773	2.46	0.573	1.28	0.347	0.809	-0.323	-0.049	-0.172	0.12	-0.44	-0.275	0.667
 PSMD3 	" proteasome (prosome, macropain) 26S subunit, non-ATPase, 3 "	1	-0.012	-0.077	-0.236	0.176	0.197	-0.048	0	-0.0935	0.136	-0.0435	-0.07	0.07	0.493	0.263	-0.757	0.372	0.678	-0.152	0.936	1.14	0.301	0.243	0.379	0.297	0.277	0.354	0.47	0.535	0.695	0.653	0.617	0.451	0.433	1.067	0.462	1.18	0.561	0.611	0.263	0.034	0.132	0.616	0.358	0.675	0.425	0.475	0.483
 HIF1AN 	" hypoxia-inducible factor 1, alpha subunit inhibitor "	1	-0.134	-0.129	-0.138	0.154	0.375	-0.13	0	-0.053	-0.193	0.247	0.255	-0.255	0	0	0	0.46	1.036	0.076	-0.284	1.28	-0.173	0	-0.013	0.185	0.705	-0.136	-0.83	0.355	-0.0375	0	0.245	0.379	0.751	0.047	0.537	0.397	0.737	1.89	0	-0.308	0.29	0.404	0.238	0.255	-0.555	-0.355	0
 LOC146346 	 Hypothetical protein LOC146346 	1	-0.055	0.05	-0.219	0.173	0.134	-0.081	0	0.43	-0.12	-0.31	0	0	-0.11	0.23	-0.12	0.609	0.785	-0.095	-0.124	0	0.73	0.45	0.036	0.354	0.614	0.374	-0.19	-0.085	-0.055	0.4	0.064	0.278	0.61	0.267	0.88	1.01	1.43	0	0.4	-0.379	0.119	0.413	0.448	0.705	0.375	0.525	0.23
 ALDOA 	" aldolase A, fructose-bisphosphate "	1	-0.085	-0.3	0.411	0.283	-0.326	0.019	0	-0.834	0.406	0.426	-0.08	0.08	0.77	0.04	-0.81	-0.311	0.095	-0.585	0.856	1.44	0.617	0.17	0.426	0.384	-0.846	-0.056	-0.76	-0.665	0	0.61	0.484	0.138	-0.31	0.617	1.28	1.2	1.76	0.716	0.84	-0.109	-0.051	0.073	-1.062	-0.255	-1.25	-0.075	0.54
 LRPAP1 	 low density lipoprotein receptor-related protein associated protein 1 	1	0.241	-0.274	0.267	-0.041	-0.18	-0.015	0	0.127	-0.383	0.257	0	0	0.103	0.223	-0.327	-0.325	-0.389	-0.629	0.376	0.767	-0.433	0.533	0.562	0.14	-0.67	-0.876	-0.1	-0.85	-0.7	0.513	0.6	0.154	0.086	-0.183	0.637	-0.193	1.83	1.64	0.513	0.247	0.135	0.259	-0.592	-0.24	-0.21	-0.2	0.103
 TUBB3 	" tubulin, beta 3 "	1	0.046	-0.369	0.062	0.094	0.145	0.02	0	-0.393	-0.073	0.467	-0.085	0.085	0.185	-0.185	0	0.65	0.976	0.246	0.236	1.29	0.317	-0.495	0.017	-2.295	0.875	0.744	-0.3	-0.405	-0.195	0.085	1.015	0.499	0.731	0.317	0.907	0.417	0.627	0.407	0.875	0.552	0.45	0.674	-1.772	-0.035	-0.565	0.215	0.095
 DDX48 	 DEAD (Asp-Glu-Ala-Asp) box polypeptide 48 	1	-0.175	0.12	-0.099	-0.007	0.184	-0.021	0	0.34	-0.23	-0.11	-0.015	0.015	0.043	0.053	-0.097	0.259	0.365	-0.015	-1.024	0.77	-0.13	0.433	0.116	-0.156	0.494	-1.376	-0.23	0.16	0.53	-0.267	0.294	0.128	0.2	-0.173	0.15	0.68	1.13	2.06	0.743	0.091	0.049	0.023	-0.392	-0.18	-0.75	-0.34	0.363
 TIMM13 	 translocase of inner mitochondrial membrane 13 homolog (yeast) 	1	0.08	-0.095	0.166	0.068	-0.161	-0.056	0	-0.233	0.397	-0.163	0.155	-0.155	0.307	-0.243	-0.063	0.204	0.67	0.03	-0.024	-0.093	0.477	-0.303	0.221	0.289	0.319	0.594	-2.04	0.1	0.13	-0.143	0.499	0.363	0.195	0.477	0.277	0.727	1.04	-0.083	0.437	-0.184	0.104	0.078	0.168	0.2	0.19	-0.16	-0.223
 ARL6IP4 	 ADP-ribosylation-like factor 6 interacting protein 4 	1	0.246	-0.219	0.222	-0.076	-0.085	-0.09	0	0.023	0.303	-0.327	0.225	-0.225	0.27	-0.13	-0.14	0.04	0.216	-0.244	0.146	0.453	0.863	0.16	0.097	0.345	0.345	-0.196	0.13	0	0.56	1.01	0.455	0.109	0.441	0.257	0.743	0.883	0	0.573	0.3	-0.078	-0.09	0.124	-0.382	1.87	0	0	-0.3
 APCDD1 	 adenomatosis polyposis coli down-regulated 1 	1	-0.17	0.105	-0.234	0.148	0.089	0.064	0	-0.183	-0.173	0.357	-0.05	0.05	0	0	0	0.254	0.12	0.04	-0.544	1.55	0.147	1.4	0	0	0.299	0.044	-0.41	0	0.22	0	0.989	1.193	0.915	1.757	1.56	0.937	0.887	1.73	1.74	1.626	1.684	1.588	1.958	1	0.34	1.06	2.58
 ITPKA 	" inositol 1,4,5-trisphosphate 3-kinase A "	1	0.25	-0.325	-0.104	0.068	0.049	0.064	0	-2.45	1.44	1.01	0	0	0.56	0.1	-0.66	-0.356	-0.13	-0.66	0.306	2.41	0	0.38	0.061	-0.011	-0.351	1.304	0.69	1.1	1.51	-0.14	1.449	1.173	1.075	3.187	0	1.03	0.64	0	0.46	1.426	1.544	1.788	3.848	2	1.05	0.355	1.67
 AXIN2 	" axin 2 (conductin, axil) "	1	0.158	0.113	-0.286	0.016	-0.003	0.002	0	-0.366	0.087	0.324	0.335	-0.335	0	0	0	0.182	-0.272	0.018	-0.594	0.623	0.308	-0.41	0	0	0	0.424	0.16	0.13	-0.01	0.31	1.317	1.621	1.623	2.447	0.643	0.319	-1.11	0.363	2.57	1.304	1.462	1.616	2.668	0.285	-0.235	0.395	2.51
 SHC4 	" SHC (Src homology 2 domain containing) family, member 4 "	1	0.226	-0.019	-0.298	-0.006	0.125	-0.03	0	-0.095	0.185	-0.09	-0.12	0.12	0	0	0	0.15	-0.144	0.206	0.066	0.215	0.045	0	-0.153	0	0.285	-0.146	-0.18	-0.385	0	0	1.295	1.349	1.441	1.327	0.325	0.67	0.12	0.265	0	1.862	2.29	1.994	2.908	0.0625	-0.107	0.147	0
 GREM2 	" gremlin 2, cysteine knot superfamily, homolog (Xenopus laevis) "	1	-0.789	0.056	0.047	0.499	-0.04	0.225	0	-0.147	-0.347	0.493	-0.335	0.335	-0.067	0.383	-0.317	0.585	0.651	-0.169	0.006	0.173	0.553	0.493	-0.108	0	-0.06	-1.416	-0.19	0.44	0.983	0.073	2.75	2.624	2.446	2.957	0.373	0.113	0	0.313	1.423	2.247	2.525	2.289	3.338	-0.157	-0.02	-0.255	0.583
 RNASEH2A 	" ribonuclease H2, large subunit "	1	-0.075	-0.16	0.141	-0.017	0.094	0.019	0	0.277	0.217	-0.493	0.31	-0.31	0.057	0.187	-0.243	-0.121	0.235	0.125	0.496	-0.193	0.167	-0.063	0.456	0.224	0.304	0.304	0.47	-0.195	-0.48	1.187	0.494	0.058	0.06	0.987	0.167	0.637	0.067	-0.453	-0.273	0.501	0.589	0.523	1.198	1.53	0.64	1.27	1.897
 TMEFF2 	 transmembrane protein with EGF-like and two follistatin-like domains 2 	1	-0.24	0.155	-0.054	0.118	-0.081	0.104	0	0.183	-0.067	-0.117	-0.03	0.03	0	0	0	-0.286	-0.41	-0.09	-0.314	-0.257	0.093	0	-1.129	0	-0.491	-0.246	0.13	0.57	0.535	0	0.009	-0.057	-0.635	0.407	0.343	0.933	0.463	0.133	0	-0.044	0.424	0	1.048	1.06	1.11	0.85	0
 RAPH1 	 Ras association (RalGDS/AF-6) and pleckstrin homology domains 1 	1	-0.182	0.283	-0.246	0.156	-0.123	0.112	0	-0.264	0.539	-0.276	-0.16	0.16	0.093	-0.157	0.063	0.072	-0.162	-0.152	-0.854	-0.766	-0.216	0.353	0.069	-0.203	-0.113	1.364	-0.25	0	0.385	0.373	0.347	0.301	0.463	0.177	-1.83	-1.09	-1.01	-0.908	0.693	0.864	1.022	1.116	1.198	0.615	0.155	0.775	1.193
 COLEC12 	 collectin sub-family member 12 	1	-0.09	0.325	-0.434	0.058	0.039	0.104	0	0.328	-0.636	0.308	-0.06	0.06	-0.163	0.417	-0.253	-0.296	-0.84	0.33	-0.344	0.424	-0.53	0.257	-0.869	0	-0.391	0.284	-0.08	0	-0.41	-0.203	-0.111	0.173	0.935	1.517	-0.00567	-0.132	-0.216	-0.069	-0.653	1.426	1.744	1.138	2.198	-0.09	-0.24	-0.23	1.207
 FAM107B 	" Family with sequence similarity 107, member B "	1	-0.315	0.08	-0.149	0.343	-0.026	0.069	0	-0.075	0.305	-0.23	0.552	-0.552	-0.47	0.3	0.17	0.139	0.005	-0.125	-0.084	-1.05	-0.35	0.93	0.056	-0.636	0.194	0.604	1.1	-0.91	0.45	0.11	0.654	0.558	0.87	0.877	-0.495	-0.98	-0.2	-0.42	1.57	0.421	0.439	0.303	1.148	2.02	1.48	1.75	0.73
 CENPF 	" centromere protein F, 350/400ka (mitosin) "	1	0.098	-0.197	-0.036	-0.124	0.227	0.032	0	0.738	-0.511	-0.226	0.27	-0.27	0.023	0.133	-0.157	-0.048	-0.032	0.228	0.456	-0.481	-0.747	0.373	0.509	0.157	0.617	0.154	-0.03	0.52	0.4	0.243	0.617	0.021	0.413	0.527	-0.747	-1.47	0.564	-0.387	-0.547	1.194	0.802	0.696	0.508	0.73	0.3	0.89	0.893
 HNT 	 neurotrimin 	1	-0.391	-0.216	0.505	0	0.018	0.083	0	-0.146	-0.0665	0.213	0.175	-0.175	0	0	0	0.433	0.799	-0.381		0.0985	-0.192	0	0.02	-0.892	-0.022	0.564	1.55	-0.14	0.17	0	0.048	0.402	0.524	0.787	0.218	-0.496	0.444	0.683	0	0.945	1.473	1.307	1.788	0.615	-0.115	0.825	3.18
 SYTL2 	 synaptotagmin-like 2 	1	-0.427	0.778	-0.491	0.131	-0.238	0.247	0	0.165	-0.0865	-0.0365	0.0688	-0.0688	-0.047	0.283	-0.237	0.277	-0.507	0.113	-0.874	0.576	-0.049	0.083	-0.976	-1.038	-0.328	-0.146	-0.15	0	1.78	-0.237	0.332	0.416	1.048	2.567	-0.384	0.384	0.344	0.578	0.293	0.799	0.797	0.571	1.708	0.935	0	1.4	0.623
 MMD 	 monocyte to macrophage differentiation-associated 	1	-0.235	0.57	-0.629	0.293	-0.256	0.259	0	0.0075	0	-0.0075	0.08	-0.08	-0.29	0.25	0.04	-0.121	-0.795	0.105	-0.594	0.973	0.482	-0.15	-0.574	0	-0.606	-0.386	0.53	0	-1.24	-0.26	0.454	0.698	1.25	2.277	0.192	0.08	0.693	0.472	0.16	0.661	0.899	0.483	0.978	0	0	0.11	0.53
 TM2D1 	 TM2 domain containing 1 	1	-0.207	0.278	-0.141	0.241	-0.208	0.037	0	0.404	-0.392	-0.0123	0.19	-0.19	0.25	0.32	-0.57	0.257	0.373	0.133	0.586	-0.134	-0.762	0.4	0.184	0.142	0.262	0.774	-0.04	0	0	-0.81	0.042	0.096	0.028	1.087	-0.264	-0.377	0.243	0.148	0.54	-0.151	0.367	0.141	-0.112	3.24	2.92	3.05	0.13
 MGC21644 	 hypothetical protein MGC21644 	1	-0.052	0.043	0.054	-0.054	0.157	-0.148	0	-0.2	-0.12	0.32	-0.04	0.04	0.3	-0.13	-0.17	-0.078	0.288	-0.102	-0.234	0.41	0.64	-0.33	0.129	-0.143	0.237	-0.126	0.19	-0.355	0.483	0.74	0.217	0.121	0.193	-0.023	1.5	1	0.43	0.82	0.34	0.784	0.752	0.806	1.498	0.58	-0.095	0.317	0.71
 HSD17B2 	 hydroxysteroid (17-beta) dehydrogenase 2 	1	-0.035	0.02	-0.089	-0.087	0.274	-0.081	0	-0.19	0.02	0.17	0.12	-0.12	0	-0.34	0.34	0.099	0.355	0.005	0.106	-0.15	-0.22	-0.27	0.846	0.944	0.394	-1.116	0.63	0.0583	0.356	0.59	0.514	0.388	0.59	0.087	0	0.81	0.57	0.13	0.17	1.011	1.299	1.373	1.618	0.426	0.188	0.562	0
 TNK2 	" Tyrosine kinase, non-receptor, 2 "	1	0.025	-0.2	0.101	0.143	0.024	-0.091	0	0.286	-1.03	0.741	0.188	-0.188	-0.063	0.007	0.057	0.229	0.565	0.105	0.166	1.43	0.0965	-0.063	0.296	0.264	0.484	0.114	-0.25	0	0	0.337	0.424	0.338	0.16	0.327	1.17	-0.774	0.127	1.34	0.167	0.191	0.389	0.443	0.538	1.2	1.14	1.17	0.047
 AQP1 	 aquaporin 1 (Colton blood group) 	1	0.385	-0.69	-0.049	-0.167	0.714	-0.191	0	0.003	-0.167	0.163	-0.11	0.11	0	0	0	-0.111	0.095	0.655		1.27	0.113	0	0.356	0	-0.486			0	-0.105	0	-0.066	0.038	-0.39		0.473	0.513	1.03	1.32	1.42	0	0.729	0.773		0.555	0.185	0.285	2.06
 FZD1 	 Frizzled homolog 1 (Drosophila) 	1	-0.215	0.34	-0.419	0.303	-0.086	0.079	0	0.49	0.25	-0.74	-0.01	0.01	-0.207	0.233	-0.027	0.379	0.095	-0.005	-0.674	0.67	0.4	-0.367	-0.094	-0.576	0.264	-0.636	0.29	0.585	1.33	-0.487	0.374	0.398	0.89	0.507	0.33	0.4	0.38	0.73	0.223	0.241	0.459	0.413	0.428	0.685	0.975	0.505	2.013
 FAM77C 	" family with sequence similarity 77, member C "	1	0.506	-0.339	0.012	-0.346	0.265	-0.1	0	0.0685	-0.431	0.364	0.195	-0.195	0	0	0	-0.25	-0.044	0.516	1.106	0.944	0.153	0	-0.143	-0.155	-0.105		-0.03	-0.27	0.55	0	0.445	-0.121	-0.369	1.017	1.13	-0.982	0.589	0.704	0	0.612	0.02	0.124	0.828	1.09	0.42	0.76	0
 ENC1 	 Ectodermal-neural cortex (with BTB-like domain) 	1	0.153	0.028	0.789	-0.169	-0.448	-0.353	0	1.11	-0.765	-0.345	0.075	-0.075	-0.15	0.26	-0.11	-0.073	-0.147	0.433	-0.604	-0.34	-0.6	1.04	0.864	-0.588	-0.888	0.954	0.07	0.25	1.33	0.76	0.722	0.226	-0.002	0.617	0.21	0.21	0.99	0.92	0	1.349	0.967	0.651	0.878	0.53	0.53	0.3	1.56
 PAG1 	 phosphoprotein associated with glycosphingolipid microdomains 1 	1	-0.152	0.013	-0.306	0.266	0.087	0.092	0	-0.0393	0.121	-0.0818	0.155	-0.116	0.497	0.077	-0.573	0.502	0.628	-0.052	0.436	-0.187	-0.117	1.237	0.399	0.317	0.547	-0.326	0.28	0	0	0.997	1.357	1.141	1.213	0.367	-0.412	-0.0967	-0.192	0.28	0.627	1.184	1.542	1.706	1.088	-0.09	-0.1	0.06	0.907
 SLC20A2 	" solute carrier family 20 (phosphate transporter), member 2 "	1	-0.405	0.62	-0.309	0.113	-0.196	0.179	0	-0.212	0.231	-0.019	-0.105	0.0875	0.077	0.267	-0.343	0.299	0.005	0.185	-0.994	0.155	0.105	0.337	-0.444	-1.066	-0.126	0.284	0.16	0	0	-0.363	-0.166	-0.172	0.24	0.037	-0.17	0.0596	0.632	0.434	0.337	0.551	0.699	0.523	1.358	0.165	0.095	0.435	0.367
 TGFB2 	" transforming growth factor, beta 2 "	1	-0.672	0.383	-0.076	0.316	0.067	-0.018	0	-0.311	0.105	0.128	-0.015	0.015	0	0	0	-0.128	-0.442	-0.832	0.116	0.078	-0.622	0	-0.141	-0.333	-0.473	-0.586	0.78	0.112	-0.228	0	0.067	0.391	-0.297	0.207	-0.262	-0.0945	-0.364	0.143	0	1.074	1.082	1.016	1.928	0.728	-1.07	0.405	0
 BUB1 	 BUB1 budding uninhibited by benzimidazoles 1 homolog (yeast) 	1	0.008	0.193	-0.176	-0.004	-0.033	0.012	0	0.28	-0.35	0.07	-0.065	0.065	-0.473	0.367	0.107	0.302	0.118	0.308	-0.484	0.3	1.09	-0.013	0.449	0.257	0.617	-0.236	0.39	-1.74	-0.555	-0.113	0.207	-0.059	0	0.747	-0.03	-0.06	-0.06	0.01	-1.033	0.924	0.852	0.626	1.008	0.685	-0.005	-0.145	1.097
 NKD2 	 naked cuticle homolog 2 (Drosophila) 	1	0.488	-0.407	0.074	0.146	-0.263	-0.038	0	-0.157	0.183	-0.027	-0.23	0.23	0	0	0	0.032	-0.022	0.668	0.596	0.273	0.233	-2.05	0.419	0.537	0.017			-0.168	-0.0283	-3.87	0.877	0.611	0.363	-0.263	-0.467	0.983	0	-0.047	-1.93	2.364	2.272	2.566	1.858	-0.232	-0.652	0.155	0
 IL16 	 interleukin 16 (lymphocyte chemoattractant factor) 	1	0.078	-0.007	-0.166	0.046	0.017	0.032	0	0.63	0.215	-0.53	0.307	-0.307	0	0	0	0.162	0.158	-0.152	0.276	2.36	0.1	-1.03	0.029	0.367	0.367	-0.096	-0.31	-0.667	-0.33	-2.11	1.287	0.931	1.283		-0.84	0.725	1.79	1.49	0.02	1.084	1.002	1.296	0.508	0.09	-0.34	-0.19	0
 PLXNC1 	 plexin C1 	1	0.128	-0.267	-0.126	0.106	0.317	-0.158	0	0.228	0.0658	-0.237	-0.233	0.233	0	0	0	-0.418	-0.332	-0.222	-0.354	0.0458	-0.0218	0	0.639	0	-0.743	-1.826	0.13	-0.155	0.605	0	0.037	0.141	-0.527	-0.873	-2.29	0.218	-0.116	-0.737	-0.53	1.454	1.862	1.686	2.018	-0.015	-0.69	-0.14	0
 RY1 	 Putative nucleic acid binding protein RY-1 	1	-0.537	0.678	-0.421	0.241	-0.208	0.247	0	-0.16	0.0433	0.0633	-0.045	0.045	-0.17	0.05	0.12	-0.293	-1.247	-0.287	-1.284	0.147	0.137	-0.19	-0.846	0	-0.718	-0.146	0.33	0	3.43	-0.59	-1.128	-0.754	-0.242	0.297	0.255	-0.13	0.15	0.233	-0.53	-0.401	-0.393	-0.999	-0.192	7.59	6.52	7.82	0.26
 THAP6 	 THAP domain containing 6 	1	-0.23	0.065	0.006	0.168	-0.011	0.004	0	0.11	0.23	-0.34	-0.11	0.11	-0.197	0.133	0.063	-0.006	0.02	0.22		0.39	-0.09	-0.147	0.491	0.319	-0.161			1.43	0.26	0.483	0.259	0.053	0.235		0.69	1	0.66	0.37	-0.027	0.406	0.184	0.138		2.31	1.58	2.24	-0.067
 C14orf80 	 chromosome 14 open reading frame 80 	1	0.111	-0.144	0.017	-0.061	-0.07	0.145	0	0.037	-0.443	0.407	0.005	-0.005	0.097	-0.053	-0.043	0.075	0.561	0.281	-0.284	0.047	-0.853	0.067	0.182	-3.33E-16	0.1	-0.226	0.36	0.28	0.445	-0.013	0.57	0.304	-0.594	-0.243	-0.443	-0.613	0.087	-0.383	-0.033	0.887	0.605	0.419	0.538	-0.07	0.68	0.16	1.097
 PTGS1 	 prostaglandin-endoperoxide synthase 1 (prostaglandin G/H synthase and cyclooxygenase) 	1	-0.282	0.073	-0.156	0.216	0.157	-0.008	0	0.47	0	-0.47	0.07	-0.07	-0.083	-0.183	0.267	0.422	0.458	-0.092	-0.294	0.96	0	0.147	-0.011	-0.153	0	-0.096	-0.36	-0.311	-0.59	0.157	0.437	0.701	0.993	0.507	-0.16	0.66	0.41	1.08	0.087	0.754	1.022	1.156	0.138	-0.125	-0.035	-0.195	0
 FAM64A 	" Family with sequence similarity 64, member A "	1	0.041	0.006	-0.183	-0.031	0.19	-0.025	0	-0.01	0.1	-0.09	0.115	-0.115	-0.43	0.15	0.28	0.045	0.491	0.371	-0.264	0	0.12	0.5	0.562	0.52	0.59	0.494	0.62	-0.0617	0.128	0.9	0.52	0.154	0.106	0.847	0.6	0.48	0	1.12	-0.74	0.757	0.845	0.809	1.288	0.621	0.222	0.202	1.67
 PLK2 	 polo-like kinase 2 (Drosophila) 	1	-0.397	0.418	-0.331	0.191	-0.088	0.207	0	-0.277	0.213	0.063	0.215	-0.215	-0.283	0.267	0.017	0.237	-0.167	0.043	-0.854	-0.077	-0.587	0.227	-0.336	-0.798	-0.078	-0.386	-0.4	0.345	0.08	-0.213	0.192	0.266	0.948	1.097	-0.487	0.663	-0.137	-0.097	-0.083	0.649	0.637	0.411	0.298	0	0.075	0.265	0.677
 TCIRG1 	" T-cell, immune regulator 1, ATPase, H+ transporting, lysosomal V0 subunit A3 "	1	0.03	0.105	0.166	-0.212	0.009	-0.096	0	-0.097	0.243	-0.147	0.085	-0.085	0.05	-0.02	-0.03	0.224	0.39	0.16	-1.294	-0.427	-0.297	-0.08	0.071	0.709	0.489	-0.996	-0.02	0	0.68	0.05	0.389	0.023	0.405	-1.053	-1.1	0.203	0.423	-0.307	0.31	0.366	0.154	0.108	0.158	2.38	2.53	2.81	0
 DNAJB4 	" DnaJ (Hsp40) homolog, subfamily B, member 4 "	1	-0.384	0.381	-0.218	0.284	-0.155	0.09	0	-0.053	0.387	-0.333	-0.065	0.065	0.007	0.287	-0.293	0.19	-0.054	-0.184	-1.044	-0.113	0.247	-0.203	-0.153	-1.405	-0.125	-1.046	0.15	0	0.33	-0.273	0.495	0.499	0.411	-0.643	0.407	0.487	0.407	-0.073	1.307	0.522	0.77	0.494	0.118	0.18	-0.02	0.16	0.147
 COL8A1 	" collagen, type VIII, alpha 1 "	1	-0.035	0.11	0.311	-0.097	-0.246	-0.041	0	-0.0857	0.184	-0.099	-0.05	0.05	0.08	-0.25	0.17	0.499	0.265	0.425	-0.524	-0.536	0.0243	0.3	0.226	-0.486	0.114	-0.416	-0.21	-0.41	0.5	0.43	0.404	-0.062	0.05	-0.753	-0.836	0.338	-0.262	-0.589	0.32	1.091	0.539	0.743	0.638	0.36	0.11	0.405	0.1
 SH3BP4 	 SH3-domain binding protein 4 	1	-0.212	0.353	-0.086	0.036	-0.113	0.022	0	-0.077	-0.627	0.703	0	0	-0.03	0.13	-0.1	0.342	0.188	-0.152	-0.954	1.26	-0.297	-0.47	-0.191	-0.483	0.347	-0.796	-0.49	0.065	0.195	-0.5	0.497	0.401	0.683	0.007	0.103	0.023	0.693	0.663	-0.13	0.854	0.632	0.586	0.218	0.035	0.352	0.242	-0.07
 MOXD1 	" monooxygenase, DBH-like 1 "	1	-0.045	-0.09	-0.189	0.193	0.244	-0.111	0	0.3	-0.69	0.39	-0.005	0.005	0	0.21	-0.21	0.499	0.885	0.025	0.566	1.83	-0.1	0.46	0.436	0.514	0.564	1.404	1.21	0	0	0.53	0.354	0.408	0.59	0.717	1.45	0	1.74	0	0.71	0.061	0.539	0.513	1.138	-0.905	-1.21	-0.555	0.7
 STXBP5 	 syntaxin binding protein 5 (tomosyn) 	1	-0.185	0.09	-0.239	0.353	-0.066	0.049	0	-0.253	0.332	-0.078	0.18	-0.18	0.033	0.273	-0.307	0.109	0.055	-0.145	-0.684	-0.523	-0.328	0.503	0.126	-0.066	0.114	-0.506	-0.57	0	0.1	-0.097	0.464	0.468	0.55	-0.133	-0.013	0.287	0.277	-0.128	0.423	0.751	1.019	0.963	0.298	-0.14	-0.18	0.29	0.113
 BRRN1 	 barren homolog 1 (Drosophila) 	1	0.116	0.151	-0.128	-0.056	-0.065	-0.02	0	1.54	-0.667	-0.877	0	0	-0.187	0.413	-0.227	-2.84E-16	-0.164	0.186	-0.294	-2.59	-2.07	0.173	0.057	0.595	0.365	-0.266		-0.54	0.06	0.223	-0.145	0.009	0.241	0.707	0	-1.72	-0.447	-2.83	-0.727	0.522	0.34	0.314	1.068	0.74	-0.2	0.59	1.843
 SEMA3C 	" sema domain, immunoglobulin domain (Ig), short basic domain, secreted, (semaphorin) 3C "	1	-0.275	0.55	-0.509	0.233	-0.206	0.209	0	-0.0407	-0.101	0.142	0.074	-0.074	-0.07	0.33	-0.26	0.129	-0.695	0.175	-0.624	-0.113	-0.253	0.29	-0.344	-0.246	-0.146	-0.366	-0.24	-0.19	0	0.17	0.434	0.348	0.78	0.757	0.0117	0.0943	-0.231	-0.108	0.41	1.011	1.119	1.053	0.778	-0.38	0	0.15	-0.31
 ZNF93 	 Zinc finger protein 93 	1	-0.12	-0.035	-0.034	-0.002	0.129	0.064	0	-0.0743	-0.291	0.366	0.19	-0.19	-0.105	0.105	0	0.084	0.04	-0.02	-0.634	0.669	0.402	-1.075	0.521	0	0.369	0.794	0.58	-0.57	0.1	-0.285	0.349	0.173	-0.105	-0.333	0.276	-0.288	0.556	1.08	-0.585	1.006	0.824	0.938	1.048	0.24	0.05	0.4	0.285
 NUP62 	 Nucleoporin 62kDa 	1	-0.169	0.326	-0.193	0.149	-0.26	0.145	0	0.222	-0.134	-0.0885	0.0475	-0.0475	-0.09	0.07	0.02	0.115	-0.029	-0.069	-0.304	0.0215	-0.629	0.35	-0.078	-0.19	-0.03	0.574	0.41	0.107	0.54	-0.18	-0.1	-0.056	0.286	1.017	-0.0335	-0.584	0.136	0.226	0.28	-0.003	0.205	-0.051	0.418	1.99	1.09	0.89	0.71
 ARHGAP22 	 Rho GTPase activating protein 22 	1	0.038	-0.127	0.064	0.076	0.007	-0.058	0	0.363	-0.356	0.174	-0.05	0.05	0.097	-0.263	0.167	0.432	0.708	0.058		0.999	0.203	0.737	0.309	0.407	0.847			-0.278	0.223	1.087	0.597	0.301	0.423		1.27	-0.026	0.904	1.93	1.117	-0.076	0.022	0.176		0.191	0.562	-0.0283	0.277
 NASP 	 Nuclear autoantigenic sperm protein (histone-binding) 	1	-0.099	-0.074	0.127	0.079	0.01	-0.045	0	-0.111	0.0718	0.0392	0.02	-0.02	0.257	-0.003	-0.253	-0.255	-0.029	-0.229	0.076	-0.291	0.172	0.437	0.702	0.41	-0.03	-0.996	0.08	0	1.03	0.607	0.23	0.274	0.096	0.237	-0.268	0.0968	0.142	-0.221	0.207	0.347	0.425	0.409	-0.722	2.44	2.56	3.29	0.457
 SLC25A22 	" solute carrier family 25 (mitochondrial carrier: glutamate), member 22 "	1	0.01	0.225	-0.114	0.118	-0.311	0.074	0	-0.88	0.61	0.27	0.13	-0.13	-0.32	0.32	0	0.184	-0.16	-5.55E-17	0.576	0.86	1.57	0.1	0	0	0.599	1.324	0.22	0.345	0.655	-0.61	-0.091	0.183	0	1.427	0.92	1.29	1.39	1.51	0.92	-0.384	-0.626	-0.312	-0.892	-0.125	0.115	-0.125	0
 INA 	" internexin neuronal intermediate filament protein, alpha "	1	-0.044	0.241	-0.158	-0.006	-0.235	0.2	0	-0.105	0	0.105	-0.38	0.38	0.243	0.203	-0.447	0.13	-0.034	0.026	-0.294	1.38	0	-0.187	-0.373	0	0.335	0.774	-0.53	0	0.973	0.163	-0.175	-0.261	-0.249	0.797	-0.035	0.775	1.76	1.05	1.303	0.662	0.48	0.194	1.218	2.1	0	0.132	0.473
 KIF2C 	 kinesin family member 2C 	1	0.196	-0.159	-0.128	-0.086	0.205	-0.03	0	-1.05	0.22	0.83	0.235	-0.235	0.225	-0.225	0	-0.12	0.356	0.116	0.006	0.54	-0.33	0.265	0.737	0.085	0.055	0.714	-0.86	0.085	0	0.545	0.585	0.299	-0.139	0.557	-0.9	-1.39	0.34	-0.83	0.595	0.932	0.76	0.724	0.938	0.265	0.135	0.395	1.125
 PDCD6 	 Programmed cell death 6 	1	-0.035	0.04	0.061	0.003	-0.116	0.049	0	-0.131	0.119	0.0112	-0.16	0.16	0	0	0	0.159	0.045	0.445	-0.674	0.291	0.108	0	0.036	0	0.484	-0.886	-0.53	-0.56	0	-0.98	0.494	0.518	0.18	1.157	-0.0157	0.0512	-0.0408	0.159	0	0.401	0.309	0.433	0.118	0.34	0.13	0.69	0
 SLC25A4 	" solute carrier family 25 (mitochondrial carrier; adenine nucleotide translocator), member 4 "	1	-0.222	0.533	-0.386	0.056	-0.143	0.162	0	0.283	-0.267	-0.017	-0.075	0.075	-0.083	0.087	-0.003	-0.018	-0.582	-0.052	-1.054	0.383	-0.507	-0.513	-0.671	0	-0.263	0.104	0.3	0.7	0.44	-0.633	-0.733	-0.429	0	-0.233	-0.447	0.123	0.023	0.003	-0.653	-0.066	-0.038	-0.164	0.468	1.28	1.59	1.41	0.507
 GPC4 	 glypican 4 	1	-0.024	0.361	-0.518	0.094	-0.055	0.14	0	-0.023	0.577	-0.553	0.26	-0.26	-0.197	0.343	-0.147	-0.01	-0.524	0.026	-0.924	-0.053	0.237	0.223	-0.613	0	0	0.454	0.34	-1.05	0	0	-0.025	-0.001	0.061	0.297	0.707	-0.043	0.777	1.69	-0.337	0.592	1.18	0.924	1.368	-0.025	0.215	0.135	-0.187
 FAM111A 	" family with sequence similarity 111, member A "	1	-0.1	0.135	-0.224	0.178	-0.011	0.024	0	-0.28	-0.51	0.79	0.09	-0.09	-0.22	0.1	0.12	0.254	0.07	0.06	-0.354	1.14	-0.65	0.5	0.301	-0.041	0.309	0.294	0.7	0	0	0.27	-0.121	-0.167	0.185	0.557	0.14	-0.39	0.17	0.33	0.02	0.326	0.424	0.398	1.548	0	1.09	0	0.89
 TMEM25 	 transmembrane protein 25 	1	-0.21	0.105	-0.134	0.168	0.049	0.024	0	-0.335	-0.23	0.565	0.15	-0.15	0	0	0	0.284	0.49	0.03	-0.254	0.895	0.247	-0.91	-0.129	-0.101	0.649	-0.496	-0.41	-0.41	-1.75	-0.2	0.269	0.083	0.455	0.097	0.57	2.81	0.6	0.115	-0.86	0.536	0.764	0.938	0.668	-0.02	-0.11	0.29	0
 PPAP2A 	 phosphatidic acid phosphatase type 2A 	1	-0.215	0.18	-0.129	0.163	-0.066	0.069	0	0.027	-0.413	0.387	-0.445	0.445	-0.223	0.147	0.077	-0.351	-0.475	-0.455		0.267	-0.623	-0.503	0.036	0	-0.306	-0.036	-0.18	-0.125	-0.175	-0.033	0.464	0.388	0.75	0.957	-0.333	-0.943	-0.493	-0.203	0	0.301	0.159	0.193	0.078	1.27	1.6	1.8	-0.213
 ELF4 	 E74-like factor 4 (ets domain transcription factor) 	1	0.1	-0.225	0.056	0.068	0.059	-0.056	0	0.223	-0.407	0.183	-0.02	0.02	0.16	-0.16	0	0.124	0.58	0.08	0.366	0.283	-0.597	-0.25	0	0.209	0.249	0.174	-0.94	1.08	-0.36	-0.79	0.369	0.303	0.135	0.267	-0.037	0.033	0.153	0.213	0.76	0.136	-0.106	-0.002	-0.612	1.77	3.95	2.38	0.23
 KIAA0265 	 KIAA0265 protein 	1	-0.062	-0.097	0.284	0.016	-0.103	-0.038	0	0.101	0.0443	-0.146	-0.33	0.33	0	0	0	-0.348	-0.182	-0.312	-0.254	0.244	0.208	-1.38	0.539	0.177	-0.343	-0.206		0.135	0.77	0	0.057	-0.129	-0.477	-0.773	-1.15	-0.05	-0.009	0.338	-1.72	0	0.402	0.206	-0.902	2.87	2.75	2.95	0
 IRF2 	 interferon regulatory factor 2 	1	0.125	-0.12	0.151	0.113	-0.136	-0.131	0	-0.281	0.0635	0.218	-0.0225	0.0225	0	0	0	0.459	0.665	0.025	0.536	0.0435	-0.141	0	-0.124	0.304	0.394	-0.836	-0.17	1.16	1.03	0.25	0.284	0.328	-0.15		0.183	-0.541	-0.0765	0.314	0.95	0.121	0.279	0.203	0.798	1.77	1.78	0.8	0
 PAFAH1B3 	" platelet-activating factor acetylhydrolase, isoform Ib, gamma subunit 29kDa "	1	0.14	-0.205	0.126	0.128	-0.231	0.044	0	-0.37	0.15	0.22	-0.055	0.055	0.65	0.01	-0.66	0.244	0.52	0.08	0.056	0.06	-0.1	-0.17	0.231	0.159	0.319	-0.476	-0.74	-0.705	-0.445	-0.29	0.569	0.273	0.345		-0.51	-0.2	-0.76	-0.2	0.59	0.226	0.344	0.328	0.398	1.75	1.84	-0.585	0.27
 ZNF248 	 zinc finger protein 248 	1	-0.144	0.181	-0.218	0.004	0.165	0.01	0	0.023	-0.297	0.273	-0.265	0.265	-0.113	0.067	0.047	0.36	0.026	0.126	-0.234	1.17	-0.647	0.047	-0.123	0	0.245	-0.556	-0.28	-0.33	-0.04	0.087	-0.015	-0.171	0.071	-0.513	0.553	0.243	0.083	0.413	-0.193	0.192	0.13	0.154	0.298	0.96	0.63	0.8	-0.033
 KIAA1794 	 KIAA1794 	1	0.03	-0.045	-0.194	-0.002	0.179	0.034	0	0.197	-0.073	-0.123	-0.1	0.1	0.103	0.023	-0.127	0.124	0.02	0.25	-0.284	0.737	-0.193	0.043	0.301	0	0.469	-0.426	0.35	-0.0175	-0.73	1.183	0.339	-0.077	0.145	0.677	-0.183	-0.013	0.377	0.357	-0.367	1.066	0.584	0.618	1.138	0.333	-0.237	0.0625	1.983
 RP13-15M17.2 	 Hypothetical protein LOC199953 	1	0.05	-0.165	-0.004	0.028	0.149	-0.056	0	-0.137	0.483	-0.347	0.115	-0.115	0.087	-0.093	0.007	0.344	0.73	0.1	-0.034	0	0.763	-0.303	0.351	0.439	0.479	0.534	0.4	0	-2.93	0.427	0.589	0.433	0.325	0.007	1.52	0.963	0.533	1.18	-0.083	0.006	0.324	0.378	0.048	0	0	0	0.707
 TMEM65 	 transmembrane protein 65 	1	-0.115	0.05	-0.089	-0.217	-0.006	0.379	0	0.213	-0.007	-0.207	-0.075	0.075	0.235	-0.235	0	0.519	-0.055	-0.035	-0.024	-0.097	0.083	-0.585	0	0	0	0.734	0.49	0	0	-0.145	-0.286	-0.222	0	-0.053	-0.617	-1.13	-0.407	-0.017	-0.175	0	-0.211	-0.417	0.658	2.63	1.78	1.9	-0.225
 SGK3 	" Serum/glucocorticoid regulated kinase family, member 3 "	1	-0.225	0.46	-0.359	0.193	-0.156	0.089	0	0.185	-0.285	0.1	0.095	-0.095	-0.233	0.147	0.087	0.149	-0.375	-0.025	-0.384	0.09	-0.59	0.057	-0.424	0	-0.106	0.574	0.25	0	0	-0.383	-0.326	-0.332	0.02	0.417	0.255	-0.595	0.03	0.305	-0.183	0.211	0.289	0.143	1.088	0.16	0	1.71	0.357
 PKMYT1 	" protein kinase, membrane associated tyrosine/threonine 1 "	1	0.331	-0.284	-0.193	0.019	0.26	-0.135	0	0.287	0.697	-0.983	-0.16	0.16	-0.19	-0.21	0.4	-0.065	0.271	0.251	-0.664	-1.18	0.257	-0.79	-0.228	-0.88	-0.11	-0.186	0.3	0	0	0.35	0.43	0.014	-0.154	-0.273	-0.423	-0.803	0.327	-0.063	-0.01	-0.333	0.165	0.249	-0.102	2.39	0	0	0
 TMEM77 	 transmembrane protein 77 	1	-0.172	0.503	-0.236	0.256	-0.353	0.002	0	-0.35	0.03	0.32	0.0983	-0.0983	-0.2	0.35	-0.15	0.022	-0.472	0.088	-0.344	0.373	-0.547	0.37	-0.421	0	-0.213	-0.136	0.36	-1.58	0.84	0.35	-0.343	-0.199	-0.057	0.267	-0.15	-0.56	-0.26	0.0767	0.13	-0.216	0.092	-0.164	0.138	1.96	1.37	2.48	0.21
 ZNF587 	 Zinc finger protein 587 	1	0.345	-0.32	0.391	-0.007	-0.216	-0.191	0	0.16	0.34	-0.5	0.015	-0.015	-0.01	-0.09	0.1	-0.061	0.285	0.125	-0.074	0.2	0.27	0.32	0.936	0.334	-0.056	-0.466	-0.3	-0.105	0	0.27	0.614	0.048	0.02	0.047	-0.71	0.42	-0.03	0.07	0.12	0.651	0.739	0.373	0.068	0.385	0.155	0.465	0.81
 PIAS1 	" protein inhibitor of activated STAT, 1 "	1	-0.08	-0.155	0.176	-0.022	0.099	-0.016	0	-0.104	0.179	-0.076	0.06	-0.03	-0.177	0.253	-0.077	0.224	0.61	-0.17	-0.364	0.0743	-0.743	-0.357	0.521	0.489	0.219	-1.366	0.11	0	0	0.323	0.489	0.333	0.075	-1.043	-0.613	-0.869	-0.428	-0.136	-0.267	0.476	0.614	0.608	0.038	0	0	1.19	0.163
 SRPX 	" sushi-repeat-containing protein, X-linked "	1	-0.25	0.295	-0.174	0.218	-0.141	0.054	0	-0.307	0.443	-0.137	0.02	-0.02	-0.1	0.05	0.05	0.244	0.15	-0.08	0.246	-0.717	-1.69	0.13	-0.049	-0.201	0.229	0.124	0.71	1.07	-0.19	-0.23	-0.061	-0.037	0.365	1.257	-1.16	-1.36	0.013	0.113	0.17	0.416	0.334	0.328	1.278	0.795	0.57	0.55	0.22
 EFNB2 	 ephrin-B2 	1	-0.097	-0.012	-0.051	0.201	0.012	-0.053	0	0.00225	-0.0378	0.0348	0.0875	-0.0875	0.213	-0.217	0.003	0.417	0.743	0.063	-0.314	0.0223	-0.168	-0.697	0.224	0.252	0.432	0.234	0.44	-0.075	-0.355	0.263	1.072	0.906	0.928	1.207	0.16	-0.113	0.125	0.595	-0.197	0.729	0.997	1.231	1.648	-1.19	-6.08	-0.925	-0.567
 GALC 	 galactosylceramidase 	1	-0.479	0.466	-0.373	0.359	-0.2	0.225	0	0.257	-0.043	-0.213	0	0	0.05	0.49	-0.54	0.015	-0.629	-0.189	-0.924	0.447	-0.283	0.2	-0.368	0	0.04	-0.396	-0.05	-0.16	0.31	0.01	-0.29	-0.276	0.166	0.327	-0.293	-0.593	0.027	-0.023	0	0.037	0.185	-0.001	0.438	1.41	0.75	0.55	0.23
 GANAB 	" glucosidase, alpha; neutral AB "	1	-0.15	-0.245	0.016	0.218	0.339	-0.176	0	0.017	0.007	-0.023	0.125	-0.125	0.72	0.09	-0.81	0.294	0.72	-0.13	0.506	1.64	0.097	-0.04	-0.029	0.249	0.189	1.044	0.35	-0.605	0	0	0.559	0.323	0.315	1.147	0.877	1.43	0.997	1.35	-0.01	-0.354	0.104	0.288	0.168	-0.605	-0.53	-0.415	0.04
 DOK1 	" docking protein 1, 62kDa (downstream of tyrosine kinase 1) "	1	-0.197	-0.152	0.239	0.201	-0.078	-0.013	0	-0.247	-0.477	0.723	0.205	-0.205	0	0	0	0.117	0.273	-0.137	0.746	0.963	-0.557	0.23	0.584	0.642	-0.138	0.684	0.56	0.335	-1.04	0	0.512	0.416	-0.002	0.387	0.573	-0.317	0.533	0.983	-0.02	0.009	0.097	0.501	-0.312	2.08	2.1	2.5	0
 CDKN3 	 cyclin-dependent kinase inhibitor 3 (CDK2-associated dual specificity phosphatase) 	1	0.033	0.408	-0.281	-0.059	-0.018	-0.083	0	0.107	-0.263	0.157	-0.005	0.005	-0.57	0.36	0.21	-0.293	-0.677	0.303	-0.174	0.277	-0.823	0.76	0.234	0	0.232	-0.596	0.21	0.33	0	0.24	-0.078	-0.064	0.338	1.047	-0.293	-0.703	-0.143	0.307	-0.66	0.829	0.397	0	0.508	0.12	0.34	0.3	1.4
 PPP2R1A 	" protein phosphatase 2 (formerly 2A), regulatory subunit A (PR 65), alpha isoform "	1	-0.027	-0.202	-0.091	0.221	0.222	-0.123	0	-0.44	-0.3	0.74	0.045	-0.045	0.103	0.063	-0.167	0.547	1.073	0.083	0.026	1.23	0.05	0.263	-0.126	0.222	0.742	1.064	-0.08	0	0.485	0.223	0.462	0.476	0.588	0.207	0.82	1.36	1.45	1.14	0.173	-0.201	0.087	0.401	0.158	-0.355	-0.045	-0.375	0.053
 SEC24C 	" SEC24 related gene family, member C (S. cerevisiae) "	1	-0.197	0.008	-0.111	0.061	0.092	0.147	0	-0.007	-0.067	0.073	0.225	-0.225	0.193	0.043	-0.237	0.437	0.623	0.053	-0.704	0.343	-0.347	0.003	0.224	0.212	0.432	-0.156	0.16	0	-0.1	-0.077	0.282	0.236	0.228	-0.553	0.143	0.193	0.363	0.093	0.093	-0.001	0.177	0.311	-0.192	2.87	1.41	1.68	0.133
 DISC1 	 disrupted in schizophrenia 1 	1	-0.212	0.213	-0.226	0.236	-0.073	0.062	0	-0.313	-0.00075	0.314	-0.0437	0.0437	-0.09	0.29	-0.2	0.122	0.108	-0.052	-0.374	0.957	-0.323	-0.11	-0.131	-0.743	0.097	0.454	-0.15	-0.456	-0.172	0.4	-0.013	-0.129	0.153	0.097	-0.212	-0.529	0.0547	0.144	-0.91	0.174	0.562	0.566	0.568	0.175	0.121	0.149	1.03
 MLF1IP 	 MLF1 interacting protein 	1	-0.164	0.221	-0.168	0.044	0.075	-0.01	0	-0.447	-0.0915	0.538	0.122	-0.122	-0.263	0.287	-0.023	0.3	-0.004	0.256	-0.734	-0.229	-0.426	0.067	0.377	0.215	0.455	-0.156	0.31	-0.645	-0.395	1.317	0.135	-0.071	0.341	0.247	-0.431	-0.811	-0.587	-0.284	-0.733	0.982	0.86	0.814	1.148	-0.09	-0.08	-0.175	2.607
 C10orf38 	 Chromosome 10 open reading frame 38 	1	0.008	-0.087	-0.026	0.136	0.037	-0.068	0	0.407	0.037	-0.443	0.425	-0.425	-0.137	0.023	0.113	0.332	0.458	0.058	-0.314	-0.373	0.247	0.353	0.049	0.057	0.307	0.234	-0.27	0	0	0.353	0.407	0.331	0.483	0.407	-0.093	0.267	-0.143	0	0.443	0.444	0.592	0.686	0.738	0	0	0	0.293
 YPEL1 	 yippee-like 1 (Drosophila) 	1	-0.007	-0.182	0.189	0.001	0.042	-0.043	0	-0.028	0.207	-0.178	-0.025	0.0125	-0.503	0.087	0.417	-0.123	0.103	0.143	0.526	0.067	-0.088	0.377	0.284	0.262	-0.138	-0.476	-0.04	0	-0.505	0.297	0.352	-0.004	0.178	0.527	-0.643	-0.158	0.112	0.132	0.227	0.609	0.557	0.421	1.448	-0.095	0.135	-0.265	0.837
 DTL 	 Denticleless homolog (Drosophila) 	1	-0.064	0.001	-0.118	0.074	-0.005	0.11	0	0.027	0.312	-0.338	0.138	-0.138	0.127	-0.033	-0.093	0.35	0.246	0.386	0.506	-0.193	-0.083	-0.033	0.377	0.155	0.615	1.134	1.29	-0.88	-0.0467	2.297	0.315	0.099	0.381	1.297	-0.398	-0.083	-0.333	-0.503	-0.053	0.682	0.81	0.684	1.988	0.215	0.18	0.893	3.037
 HMGB3 	 high-mobility group box 3 	1	0.295	-0.12	-0.149	-0.027	0.294	-0.291	0	-0.0035	0.121	-0.118	0.46	-0.46	0	0	0	-0.421	-0.035	-0.055	0.516	-0.129	0.301	0	0.126	0	-0.676			0.54	0.96	0	0.344	0.248	-0.54		0.151	0.447	0.0465	-0.0235	0	0.021	0.619	0.283	0.348	1.53	1.31	1.53	0
 RNU3IP2 	" RNA, U3 small nucleolar interacting protein 2 "	1	0.13	-0.145	0.066	0.088	-0.001	-0.136	0	-0.173	-0.218	0.392	0.0625	-0.0625	0.28	-0.54	0.26	0.224	0.79	0.41	0.706	0.917	-0.088	0.16	0.141	0.179	0.629	1.834	0.69	-0.37	0.3	0.11	0.569	0.373	0.315	1.147	0.332	0.352	0.652	0.952	1.09	-0.384	-0.076	-0.012	0.668	-0.63	-1.82	0	-0.21
 EDNRA 	 endothelin receptor type A 	1	-0.227	0.108	-0.131	0.201	-0.158	0.207	0	-0.033	0.227	-0.193	0	0	-0.25	0.17	0.08	0.327	0.253	-0.287	0.336	0.167	-0.603	0.08	0.214	-0.588	0.142	0.094	1.09	-0.815	-0.415	-0.53	0.602	0.326	0.488	1.707	0.387	0.397	-0.253	0.227	0.52	0.839	1.027	0.901	1.448	-0.735	-0.725	-0.525	0
 MAP2K4 	 mitogen-activated protein kinase kinase 4 	1	-0.129	0.366	-0.153	0.059	-0.3	0.155	0	0.533	-0.467	-0.067	0.195	-0.195	0	0	0	0.315	0.251	-0.119	0.526	1.5	-0.367	-0.09	0	0	0.44	1.594	1.09	-0.263	0.193	0	0	-0.186	0		1.39	0.723	0.913	1.68	0.06	0	-0.055	-0.081	-0.072	1.02	-0.0175	-0.585	0
 HBEGF 	 heparin-binding EGF-like growth factor 	1	-0.135	-0.04	0.001	0.103	0.154	-0.081	0	0.2	0.09	-0.29	-0.055	0.055	0.113	0.063	-0.177	0.369	0.805	0.215	-0.254	0.87	0.05	1.193	0.386	0.594	0.634	-0.276	-0.08	-0.465	-0.505	0.883	0.884	0.778	0.68	0.727	-0.07	0.19	0.25	0.98	2.073	-0.359	-0.121	0.053	-0.292	-0.665	-1.29	-0.265	0
 CCRK 	 cell cycle related kinase 	1	-0.15	0.055	-0.094	0.058	0.199	-0.066	0	-0.02	-0.08	0.1	0	0	0	0	0	0.214	0.35	0.12		0.76	0.2	0.57	-0.279	0	0.539			-0.0417	0.195	1.75	0.229	0.033	0.425		0.58	0	0.57	0.89	1.05	-0.004	0.214	0.268		0.168	0.0817	0.179	0
 PRAF2 	" PRA1 domain family, member 2 "	1	0.035	-0.2	0.181	0.103	0.024	-0.141	0	0.14	-0.26	0.12	-0.325	0.325	0.383	-0.177	-0.207	0.469	0.715	0.005	0.766	0.77	-0.18	-0.237	0.056	0.264	0.644	1.254	0.27	0	2.24	-0.657	0.474	0.228	0.52	1.137	0.37	0.25	0.09	2.09	0.663	-0.189	0.019	0.173	0.508	0.16	0.05	0.06	-0.437
 C2orf24 	 chromosome 2 open reading frame 24 	1	0.071	-0.194	-0.043	0.099	0.09	-0.025	0	-0.173	0.177	-0.003	0.31	-0.31	0.097	-0.173	0.077	0.245	0.741	-0.039	0.276	1.17	0.037	-0.553	0.112	0.23	0.45	0.784	1.22	-0.695	-1.29	-0.493	0.37	0.284	0.346	0.757	0.887	0.797	0.807	1.09	-0.223	-0.243	0.255	0.259	0.758	-0.615	-0.895	-0.485	-0.323
 UBE2N 	" Ubiquitin-conjugating enzyme E2N (UBC13 homolog, yeast) "	1	-0.069	-0.044	0.007	0.129	0.01	-0.035	0	0.467	-0.233	-0.233	0.205	-0.205	0.153	-0.127	-0.027	0.325	0.601	0.211	0.116	1.01	0.267	0.173	0.002	0.05	0.4	1.164	0.52	-0.275	-0.125	-0.467	0.31	0.364	0.226	0.497	0.857	0.067	0.637	1.22	1.013	-0.393	0.215	0.079	0.448	-0.345	-0.005	-0.085	-0.077
 NEBL 	 nebulette 	1	0.218	-0.217	0.214	-0.404	0.197	-0.008	0	-0.17	0.328	-0.272	0	0	-0.235	0.235	0	0.082	0.178	0.288	0.246	0.0383	-0.64	0.055	0	0	0		3.16	0	0	0.135	-0.673	0.811	0	0.077	0.27	0.93	0.265	1.19	0.715	0	-0.108	-0.854		0	0	0	0.485
 DKFZp434H1419 	 hypothetical protein DKFZp434H1419 	1	-0.474	0.011	-0.058	0.304	0.155	0.06	0	0	0.025	-0.025	0	0	0.16	-0.16	0	0.5	0.596	0.006	-0.914	1.81	1.68	-0.19	0.157	0	0.845	-1.666	-0.64	0.07	-0.913	0	0.405	0.439	0.761	-0.673	2.19	1.85	1.01	1.49	0	0.142	0.38	0.584	-0.482	0.68	0.49	0.103	0
 GNB2 	" guanine nucleotide binding protein (G protein), beta polypeptide 2 "	1	-0.032	-0.217	0.054	0.186	-0.003	0.012	0	-0.367	-0.137	0.503	0.04	-0.04	0.343	0.203	-0.547	0.332	0.728	-0.132	0.146	1.26	-0.077	-0.037	0.249	0.397	-0.053	-0.156	0.51	0	1.62	0.493	0.657	0.341	0.203	0.157	0.753	1.13	1.7	0.823	-0.107	-0.276	0.232	0.436	-0.462	0	0	0	0.313
 MN1 	 meningioma (disrupted in balanced translocation) 1 	1	-0.264	0.411	-0.268	0.214	-0.155	0.06	0	0.317	-0.213	-0.103	-0.18	0.18	0.26	0.05	-0.31	0.44	-0.094	0.116	-0.424	-0.193	-0.203	-0.07	-0.403	-0.235	0.155	0.454	0.12	0.185	-0.208	-1	-1.285	-0.801	-0.399	-1.093	-0.693	-0.513	-0.873	-1.11	-0.2	-0.708	-0.53	-0.616	-0.322	0.588	-0.158	0.075	-0.54
 FGF9 	 fibroblast growth factor 9 (glia-activating factor) 	1	-0.365	0.03	0.321	0.253	0.014	-0.251	0	-0.02	0.12	-0.1	0.23	-0.23	-0.087	0.433	-0.347	0.149	0.065	-0.445	-0.694	-0.21	-0.07	-0.457	0.786	0.434	-0.096	0.574	0.19	-0.155	-0.125	-0.217	-0.806	-1.252	-1.29	-1.793	-0.84	-0.45	-0.23	-0.4	-0.927	-0.659	-0.451	-0.597	0.118	0.456	-0.354	0.335	-1.137
 ID2 	" inhibitor of DNA binding 2, dominant negative helix-loop-helix protein "	1	-0.254	0.341	-0.008	0.024	-0.065	-0.04	0	-0.0775	0.13	-0.0525	0.154	-0.154	-0.16	0.1	0.06	-0.19	-0.594	-0.364	-1.294	-0.745	-0.09	-0.61	-0.143	-0.325	-0.315	-0.316	-0.78	0	0.56	-0.47	-0.885	-0.901	-0.569	-1.253	-0.61	-0.728	-1.11	-1.39	-1.39	-0.038	-0.41	-0.396	0.118	0	0	0	-1.33
 PPP1R3C 	" protein phosphatase 1, regulatory (inhibitor) subunit 3C "	1	-0.324	0.071	0.032	0.274	-0.005	-0.05	0	-0.507	-1.13	1.63	0.16	-0.16	0.167	0.327	-0.493	-0.32	-0.154	-0.894	0.106	-0.237	-1.25	0.017	0.117	0.155	-0.325	-0.516	0.08	0.18	0.187	0.657	-1.055	-0.781	-0.929	-2.503	-0.777	-1.53	-1.07	-1.21	-0.403	-0.838	-0.43	-0.456	-0.472	0.213	0.177	-0.1	-0.063
 LMCD1 	 LIM and cysteine-rich domains 1 	1	-0.345	-0.04	0.341	0.113	-0.106	0.039	0	-0.164	0.0997	0.063	-0.075	0.075	0.753	-0.227	-0.527	-0.241	-0.005	-0.885	0.276	0.213	0.163	0.593	0.846	0.634	-0.676	-1.416	-0.68	-0.307	-0.207	0.583	-0.516	-0.752	-1.26	-1.883	-0.584	-0.664	-0.167	-1.66	0.123	-0.669	-0.721	-0.327	-0.832	-0.0413	-0.288	-0.147	-1.067
 C10orf10 	 chromosome 10 open reading frame 10 	1	-0.152	0.123	-0.206	0.146	0.057	0.032	0	-0.436	0.2	0.237	0.212	-0.212	-0.197	-0.097	0.293	0.562	0.388	0.088	-0.224	0.41	0.304	-0.307	0.549	0.527	0.387	0.604	1.06	-0.775	-0.362	0.463	-0.333	0.011	0.233	-0.543	-0.643	-0.598	-1.42	-1.03	-0.967	-0.526	-0.048	-0.184	0.488	-0.102	-0.378	0.0217	-0.487
 ASRGL1 	 asparaginase like 1 	1	0.273	-0.072	-0.101	-0.229	0.202	-0.073	0	-0.636	-0.081	0.506	0.367	-0.367	0.39	0.18	-0.57	-0.313	-0.317	0.413	0.206	0.769	0.34	0.77	-0.236	-0.278	-0.518	-0.266	0.19	0.185	0	0.72	-0.378	-0.274	-0.732		-1.62	-1.81	-1.74	-0.534	0.76	-0.271	-0.533	-0.289	0.748	0.965	-0.095	0.105	0.94
 TNFSF13B 	" tumor necrosis factor (ligand) superfamily, member 13b "	1	-0.067	-0.002	-0.101	0.091	0	0.077	0	-1.87	1.21	0.667	0.08	-0.08	0	0	0	0.107	0.003	-0.087	-0.464	0.357	-0.043	0	0	1.902	0	-0.176	-0.4	-1.47	-0.24	0	0	-0.254	0	-0.863	-4.62	-2.6	-1.39	-1.7	0.14	0	0	0	-0.582	0.03	-0.19	-0.135	0
 SH3RF1 	 SH3 domain containing ring finger 1 	1	-0.64	0.645	-0.414	0.248	-0.391	0.554	0	0.214	-0.301	0.0885	-0.03	0.03	-0.153	0.357	-0.203	-0.016	-0.77	-0.03	-1.244	0.0135	-0.502	0.137	-0.679	0	-1.091	-0.246	0.02	0	-0.595	-0.503	-0.701	-0.827	-0.855	-0.353	-0.847	-1.22	-0.582	-0.442	-0.483	-0.594	-0.376	-0.922	-0.532	-0.805	-0.625	-0.805	-0.563
 CEBPB 	" CCAAT/enhancer binding protein (C/EBP), beta "	1	-0.105	0.29	-0.259	0.153	-0.196	0.119	0	-0.097	0.043	0.053	0	0	0.287	0.227	-0.513	-0.031	0.035	-0.155	-0.034	-0.187	0.033	-0.043	-0.074	-0.196	-0.066	1.224	-0.26	-0.67	0.05	-1.193	-0.536	-0.552	-0.41	0.157	-0.847	-0.627	-0.627	-0.507	-0.913	-0.729	-0.331	-0.407	-0.712	0	0	-0.12	-0.203
 SLC35D1 	" solute carrier family 35 (UDP-glucuronic acid/UDP-N-acetylgalactosamine dual transporter), member D1 "	1	-0.342	0.563	-0.226	-0.004	-0.173	0.182	0	0.21	-0.27	0.06	0.185	-0.185	0.205	-0.205	0	-0.028	-0.262	0.108		-1.16	-0.39	-0.145	-0.441	0.367	-0.103			0	-0.403	-0.435	-0.333	-0.169	-0.337		-1.49	-1.34	-0.7	-1.54	-0.455	-0.296	0.132	-0.494		0.185	0	0.405	-0.215
 UGCG 	 UDP-glucose ceramide glucosyltransferase 	1	-0.28	0.325	0.576	0.028	-0.691	0.044	0	0.118	0.0122	-0.13	-0.004	0.004	0.463	0.093	-0.557	-0.106	-0.22	-0.32	-0.174	0.0662	0.278	-0.507	0.541	-0.401	-0.911	1.294	1.8	0.11	-0.155	-0.587	-0.741	-0.787	-1.355	-0.893	-0.396	-0.55	0.292	-0.354	-1.177	0.286	0.214	-0.392	0.378	0.125	-0.188	0.295	-1.767
 NUAK1 	" NUAK family, SNF1-like kinase, 1 "	1	-0.049	-0.004	-0.103	0.119	0.13	-0.095	0	-0.336	0.284	0.0537	-0.00167	0.00167	0.053	-0.017	-0.037	0.215	0.381	-0.149	-0.264	-0.45	-0.836	-0.327	0.192	0.28	0.35	0.584	0.7	0	-1.13	-0.377	-0.39	-0.496	-0.304	0.377	-1.6	-0.79	-0.836	-1.82	-0.667	-0.053	0.315	0.479	1.588	0	0	0	-0.167
 KIT 	 v-kit Hardy-Zuckerman 4 feline sarcoma viral oncogene homolog 	1	-0.647	0.738	-0.451	0.361	-0.248	0.247	0	-0.302	0.013	0.288	0.117	-0.117	-0.057	0.133	-0.077	0.067	-0.427	-0.017	-1.044	0.018	-0.862	-0.707	-1.216	0	-0.498	0.544	0	0	0	-0.107	-0.868	-0.634	-1.152	-0.613	-0.707	-0.752	-0.437	-0.472	-2.377	-0.231	-0.083	-0.579	1.088	0	0	0	-0.117
 C5orf5 	 chromosome 5 open reading frame 5 	1	-0.269	0.606	-0.713	0.049	-0.02	0.345	0	-0.267	0.403	-0.137	-0.375	0.375	-0.285	0.285	0	-0.485	-1.049	-0.159	-0.894	-0.297	-0.187	-0.195	0	0	0	-0.026	-0.28	0	1.15	-0.715	-0.91	-0.946	0	0.287	-1.56	-0.727	-0.737	-2.39	-0.805	-0.113	-0.315	-0.901	-0.022	0	0	0	-0.005
 COL3A1 	" Collagen, type III, alpha 1 (Ehlers-Danlos syndrome type IV, autosomal dominant) "	1	0.03	-0.395	-0.154	0.368	0.339	-0.186	0	-0.253	-0.0485	0.302	0.725	-0.725	0	-0.175	0.175	-0.046	-0.12	0.06		0.049	-0.663	0	-0.329	-0.521	-0.341			-0.06	-0.505	0.245	-0.811	-0.747	-0.995		-0.491	-0.888	0.257	-1.14	0	-1.074	-0.376	-0.272		0.123	0.325	0.427	-0.315
 IFIT2 	 interferon-induced protein with tetratricopeptide repeats 2 	1	-0.362	0.533	-0.116	0.156	-0.233	0.022	0	-0.165	0.259	-0.0947	0.06	-0.04	-0.213	0.087	0.127	0.092	-0.272	-0.382	-0.864	-0.251	0.325	-0.683	-0.441	0	0.107	-1.466	-1.14	0.225	-0.25	-0.853	-0.753	-0.449	0	-0.903	-1.64	0.00533	-0.915	0.162	-1.963	-0.346	-0.228	-0.354	-0.682	0.875	-1.14	-0.51	-1.723
 WASF3 	" WAS protein family, member 3 "	1	-0.45	0.715	-0.524	0.218	-0.361	0.404	0	-0.84	1.04	-0.2	0.03	-0.03	0.173	0.013	-0.187	-0.336	-1.23	-0.21	-0.524	0.18	0	0.093	0	0	-0.701	0.104	-0.45	-0.428	0.0117	-0.767	-1.071	-0.737	-1.075	0.157	-1.47	-1.54	-1.03	-0.5	-0.187	-0.944	-0.626	-1.522	-0.162	-0.331	-1.07	-0.0163	-0.497
 EML1 	 echinoderm microtubule associated protein like 1 	1	-0.112	0.143	-0.196	0.176	0.047	-0.058	0	0.03	0.13	-0.16	0.465	-0.465	0.017	0.207	-0.223	0.122	0.048	-0.322	-0.434	-0.16	-1.14	0.007	-0.161	-0.423	0.087	-1.306	-0.52	0.24	-0.08	-0.383	-0.163	-0.169	-0.027	-0.533	-1.44	-1.39	-1.5	-1.35	-0.003	-0.526	-0.558	-0.544	-1.252	0.48	0.57	0.415	-0.173
 BAG4 	 BCL2-associated athanogene 4 	1	-0.204	0.331	-0.368	0.224	-0.225	0.24	0	-0.212	0.324	0.0673	0.113	-0.113	0	0	0	0.39	-0.004	0.316	0.076	-0.135	-1.26	0	-0.283	-0.445	0	0.844	-0.85	-0.438	0.0725	0	-0.045	0.029	0.281	0.467	-1.59	-1.82	-0.292	-1.9	0	-0.158	0.1	-0.136	0.288	-0.0825	0.138	0.0825	0
 HSPA4L 	 heat shock 70kDa protein 4-like 	1	0.015	0.13	-0.189	-0.057	0.114	-0.011	0	-0.597	0.723	-0.127	0	0	-0.11	0.1	0.01	-0.091	-0.405	-0.005	-0.084	-0.387	-0.907	0.07	0.146	0	-0.106	-0.756	0.56	-0.2	0	0.33	-0.306	0.038	-0.05	-1.153	-0.527	-2.05	-1.51	-0.957	-0.68	0.151	-0.031	-0.057	0.118	-0.53	-0.53	-0.09	0.06
 AVPI1 	 arginine vasopressin-induced 1 	1	0.055	-0.16	0.111	-0.017	0.064	-0.051	0	-0.667	0.033	0.633	0.14	-0.14	0.103	0.103	-0.207	-0.081	0.415	-0.225	0.386	-0.177	-0.247	-0.277	0.676	0.474	-0.156	-1.146	0.28	0.135	0.573	0.113	0.254	-0.102	-0.2	-0.373	-1.53	-1.6	-1.18	-0.537	-0.307	-0.199	-0.061	0.193	-0.362	1.2	0.005	0.07	-0.277
 MAP4K3 	 mitogen-activated protein kinase kinase kinase kinase 3 	1	-0.542	0.863	-0.836	0.426	-0.393	0.482	0	-0.543	0.23	0.468	0.015	-0.015	-0.02	0.44	-0.42	-0.398	-1.042	-0.192		0.254	-0.99	-0.02	-1.421	0	-1.403	-0.086	-0.15	-0.98	-0.54	-1.06	-0.833	-1.049	-1.177	-0.063	-0.44	-0.846	-0.63	-0.29	-0.79	-0.826	-0.338	-0.984	0.108	0.02	-1.27	-0.69	0.35
 CCDC77 	 coiled-coil domain containing 77 	1	0.156	-0.119	-0.188	-0.116	0.355	-0.09	0	-0.253	0.097	0.157	-0.28	0.28	-0.09	0.09	0	-0.13	0.086	0.046	-0.264	-0.503	0.467	0.23	0.397	0.455	0.065	-0.686	0.39	-0.1	0	0.33	-0.015	-0.011	0.091	-0.633	-2.17	-3.16	-0.143	-1.5	0.12	0.232	0.38	0.364	0.558	0.23	0.56	0	0.54
 TIMELESS 	 timeless homolog (Drosophila) 	1	0.13	-0.055	-0.094	-0.162	0.189	-0.006	0	-0.593	-0.003	0.597	-0.08	0.08	-0.025	0.025	0	0.104	0.19	0.35	0.636	-0.313	-0.003	-0.165	-0.209	0.099	0.479	1.384	0.5	0	-0.26	-0.275	-0.051	-0.297	-0.045		-0.773	-1.74	-1.88	-2.65	-0.245	1.096	0.084	0.238	0.268	0	-0.35	0	1.045
 AMPH 	 amphiphysin (Stiff-Man syndrome with breast cancer 128kDa autoantigen) 	1	-0.664	0.161	0.292	0.434	-0.095	-0.13	0	0.23	-0.327	0.0963	0.07	-0.07	0.32	-0.13	-0.19	0.71	0.806	-0.384	-0.314	-0.0903	-0.524	-0.44	-0.363	-2.085	0.245	-0.846	-0.08	0	0	0.12	0.175	0.049	-0.499	-0.483	-1.48	-1.32	-0.417	-1.76	-0.36	0.302	0.55	0.584	0.548	-0.47	-2.17	0	-0.57
 FGF7 	 Fibroblast growth factor 7 (keratinocyte growth factor) 	1	-0.954	-0.209	0.592	0.614	-0.045	-2.22E-16	0	1.05	-1.24	0.197	-0.455	0.455	0	0	0	0.27	0.216	-0.884	-0.074	-0.123	-0.683	0.04	0.217	-1.035	-0.925	-0.796	0.43	-0.197	0.328	0.14	-0.335	-0.871	-1.969	-1.583	-1.3	-0.943	-1.37	-1.12	0.09	-1.648	0.18	-0.906	-1.372	0.0631	-0.442	-0.0794	0
 PHF17 	 PHD finger protein 17 	1	-0.092	0.033	-0.076	-0.034	0.117	0.052	0	-0.373	0.307	0.067	0.325	-0.325	-0.087	0.123	-0.037	0.222	-0.022	0.018	-0.234	-0.113	0.027	0.043	0.309	0.377	0.267	-0.226	0.67	0	-0.345	-0.097	-0.273	-0.469	-0.237	-1.273	-0.253	-0.373	-0.413	-0.393	-0.097	0.234	0.002	0.186	0.128	0.345	-0.125	0.045	-0.327
 MGC52057 	 hypothetical protein MGC52057 	1	0.523	-0.372	-0.251	-0.149	0.332	-0.083	0	-0.005	0.1	-0.095	-0.107	0.107	-0.02	0.09	-0.07	-0.313	-0.207	0.613	0.296	-0.68	-0.193	-0.2	0.204	0	0.012	-0.106	0.12	0	1.05	0.77	-0.398	-0.394	-0.132	-0.223	-0.61	-0.773	-0.5	-0.71	-0.77	0.689	-0.093	0.081	1.238	0.282	0.453	0.347	0.51
 CCL3 	 chemokine (C-C motif) ligand 3 	1	0.17	-0.245	0.156	-0.002	-0.011	-0.066	0	0	-0.61	0.61	0	0	0.523	0.003	-0.527	0.184	0.46	0.08	0.646	-2.09	0	-0.247	0.101	0.209	0.199	0.644	-0.17	-0.855	-0.735	-0.687	0.499	0.283	0.135		-3.49	-3.22	-8.14	-1.87	0.533	0.016	0.244	0.338	0.718	-0.615	-0.525	-0.425	-0.307
 PXK 	 PX domain containing serine/threonine kinase 	1	-0.109	-0.174	0.217	0.029	0.05	-0.015	0	0.522	-0.551	0.029	0.23	-0.23	-0.173	0.227	-0.053	-0.215	-0.029	-0.209	-0.924	-0.694	-0.838	-0.763	0.512	0.65	-0.6	-1.556	0.16	-0.0267	0.128	0.267	-0.16	-0.496	-0.794	-2.223	-0.998	-1.2	-0.111	-0.958	-0.353	0.307	0.065	0.069	-0.422	0.731	-0.768	0.085	-0.183
 DAB2 	" disabled homolog 2, mitogen-responsive phosphoprotein (Drosophila) "	1	-0.36	-0.065	0.546	0.168	-0.311	0.024	0	-0.466	0.546	-0.081	-0.117	0.117	0.293	-0.037	-0.257	-0.036	-0.13	-0.45	0.236	-0.581	0.774	0.493	1.001	0.409	-0.791	-0.066	-0.02	-0.13	0.37	0.413	-0.051	-0.187	-0.925	-1.583	-0.283	-0.438	-0.394	-2.1	0.173	0.336	0.194	0.008	-0.352	-0.11	0.35	-1.26	-0.467
 ASNS 	 Asparagine synthetase 	1	-0.22	0.445	-0.024	-0.072	-0.281	0.154	0	0.105	-0.428	0.322	0.107	-0.107	0.253	-0.107	-0.147	-0.176	-0.58	-0.25	-0.814	-0.258	-1	-0.297	-0.439	-0.571	-0.201	-0.286	-0.54	-0.48	-0.27	-0.307	-0.551	-0.397	-0.115	-0.643	-1.04	-1.72	-1.62	-0.592	-0.137	-0.014	-0.276	-0.412	-0.652	0.43	-0.25	-0.21	0.093
 FAT4 	 FAT tumor suppressor homolog 4 (Drosophila) 	1	-0.662	0.153	0.064	0.356	0.057	0.032	0	0	-0.355	0.355	-0.07	0.07	0.08	-0.08	0	0.412	0	-0.662	-1.014	-0.045	-0.715	-1.03	0.209	0	-0.053		-0.37	0	0.71	0.31	-0.063	-0.339	-0.857	-1.733	-0.735	-0.505	-0.485	-0.935	-1.42	-0.226	0.342	0	-0.392	0.76	0	0	0
 RAB12 	" RAB12, member RAS oncogene family "	1	-0.342	0.283	-0.346	0.186	-0.083	0.302	0	-0.415	0.295	0.12	-0.133	0.133	0.073	0.633	-0.707	0.172	-0.492	0.148	-0.794	0.847	-0.235	0.783	0	0	0	-1.006	-0.7	0.18	0	-0.127	-0.563	-0.509	0	-0.073	-0.845	-0.093	-0.65	-1.65	-0.057	-0.176	0.142	0.016	-0.732	-0.34	0	0	0
 LY6G5B 	" lymphocyte antigen 6 complex, locus G5B "	1	0.21	-0.245	0.126	-0.092	-0.001	0	0	0.187	0.077	-0.263	0.2	-0.2	0	0	0	-0.386	-0.27	-0.12	-0.134	0.087	0.087	0	0.031	-0.191	-0.341			-1.01	0.085	0	-0.151	-0.207	-0.475	-0.613	-1.84	-1.78	-0.313	0.157	0	-0.234	-0.086	-0.072	-0.512	-0.16	-0.265	-0.68	0
 CALR 	 calreticulin 	1	-0.5	-0.055	0.596	0.138	-0.221	0.044	0	-0.613	0.337	0.277	-0.67	0.67	-0.105	0.105	0	-0.366	-0.38	-0.39	0.226	-0.843	0.597	-0.125	0.551	0.299	-0.691	-0.286	0.68	0	0.325	0.355	0.359	-0.057	-1.025	-0.503	0	0	-0.953	-1.51	-0.185	0.336	0.284	0.258	0.108	0.2	0.3	-0.07	-0.245
 RPL36A 	 Ribosomal protein L36a 	1	0.005	0.42	-0.149	-0.097	-0.176	-0.001	0	-0.433	0.047	0.387	0.04	-0.04	-0.07	0.07	0	-0.021	-0.275	0.335		0.847	-1.05	0	-0.434	-0.826	0.024			0	0	-0.33	-0.396	-0.342	0.06		-1.1	-1.55	-1.19	-0.993	0.1	-0.379	-0.331	-0.437		-0.43	-0.6	-0.63	0.33
 RIN2 	 Ras and Rab interactor 2 	1	-0.55	0.735	-0.614	0.338	-0.251	0.344	0	0.0777	-0.389	0.311	-0.065	0.065	-0.62	0.41	0.21	-0.176	-0.77	-0.03	-1.394	0.131	-0.529	0.34	-1.229	0	-1.031	0.554	0.08	-0.365	0.075	-0.89	-1.501	-1.237	-1.625	-0.123	-0.779	-0.632	-0.306	-0.262	-0.44	-1.074	-0.186	-1.092	-0.182	0.305	0.135	0	-0.35
 GDF5 	 growth differentiation factor 5 (cartilage-derived morphogenetic protein-1) 	1	-0.277	0.298	-0.101	0.091	0.002	-0.013	0	0.34	-0.5	0.16	-0.12	0.12	0	-0.065	0.065	0.097	0.183	-0.007	-0.274	-0.56	-0.83	-0.445	-0.326	-0.678	0.112	-0.236	0.07	0	-0.11	0.175	-0.648	-0.604	-0.142	-0.803	-0.5	-0.5	-1.1	-1.04	-1.175	-1.821	-1.613	-1.559	-2.562	-0.65	-0.63	-0.68	0
 GPRC5A 	" G protein-coupled receptor, family C, group 5, member A "	1	-0.184	0.141	-0.008	0.094	-0.045	5.55E-17	0	-0.262	0.144	0.119	0.213	-0.213	0.033	0.093	-0.127	0.26	0.356	-0.084	-0.894	0.0835	0.0635	-0.517	0.107	0.115	0.215	-0.026	0.36	0	-0.8	0.023	-0.105	-0.071	0.091	-0.383	-0.406	-1.84	-0.877	-0.267	-0.607	-1.478	-1.2	-1.116	-1.522	0	0	-1.26	-0.857
 SGK 	 serum/glucocorticoid regulated kinase 	1	-0.167	0.088	-0.171	0.161	0.102	-0.013	0	-0.215	0.3	-0.0848	0.0675	-0.0675	0.187	-0.263	0.077	0.517	0.713	0.253	-0.344	-0.595	-0.197	-0.023	0.254	0.112	0.502	-0.646	0.3	0.54	0.29	-0.003	-0.478	-0.704	-0.662	-1.593	-0.915	-0.595	-0.65	-0.657	0.507	-1.021	-0.713	-0.629	-0.552	-0.4	-0.41	0	-0.753
 STOM 	 Stomatin 	1	-0.09	0.015	-0.184	0.178	0.109	-0.026	0	0.313	-0.162	-0.152	0.29	-0.193	0.15	-0.05	-0.1	0.174	0.15	-0.15	0.536	0.696	0.0482	0.8	-0.029	0.119	0.029	0.894	0.52	-0.627	0.165	0.15	0.019	-0.047	0.005	0.797	0.236	0.201	0.428	0.591	0.88	-0.664	-0.466	-0.532	-0.092	-0.992	-0.275	-1.18	-0.25
 FST 	 follistatin 	1	-0.304	0.381	-0.248	0.314	-0.265	0.12	0	-0.23	0.015	0.215	0.177	-0.177	-0.14	0.45	-0.31	-0.05	-0.344	-0.014	-0.124	0.935	0.115	0.42	-0.033	-0.735	-0.075	-0.156	0.27	-0.483	-0.247	0.42	-0.605	-0.621	-0.609	-0.443	-0.685	-0.52	-0.52	-0.255	-0.26	-1.158	-1.24	-1.436	-0.672	0	-0.44	-0.222	-0.28
 OXTR 	 Oxytocin receptor 	1	-0.72	0.135	0.316	0.458	-0.041	-0.146	0	0.827	-0.783	-0.043	0	0	-0.087	0.053	0.033	0.214	0.38	-0.38	-1.264	0.407	-0.953	-0.997	0.471	0.179	0.169	-1.896	-0.56	-0.02	-0.08	-0.167	0.149	0.073	-0.255	-2.223	-1.38	-3.13	0.627	-0.693	-0.387	-1.034	-0.876	-0.812	-1.682	-0.44	-1.6	-0.74	-0.967
 IFIT1 	 interferon-induced protein with tetratricopeptide repeats 1 	1	-0.179	0.216	-0.083	-0.071	0.2	-0.085	0	-0.194	-0.0268	0.221	0.604	-0.604	0.207	-0.173	-0.033	0.185	0.081	0.031	-0.184	-0.222	0.0232	-0.113	-0.108	-0.24	0.28	-1.356	-0.43	-0.535	-0.225	-0.323	-0.41	-0.356	-0.154	-0.673	-0.552	-1.06	-0.649	-0.0217	-0.383	-0.393	-0.555	-0.551	-0.492	-0.95	-1.24	-0.85	-1.373
 MGC3207 	 hypothetical protein MGC3207 	1	-0.229	0.696	-0.373	0.189	-0.47	0.185	0	-0.03	-0.75	0.78	-0.175	0.175	0.01	-0.22	0.21	-0.195	-0.799	0.171		-0.09	-0.68	0.06	-1.048	0	-0.44	-0.206	-0.31	-0.46	-0.2	-0.6	-0.91	-0.496	-0.184	0.427	-0.29	-0.58	-0.51	1.16	-0.34	-0.553	-0.515	-0.991	-0.682	-1.93	-1.8	-1.52	-0.52
 SYNPO 	 synaptopodin 	1	-0.11	-0.095	-0.204	0.218	0.319	-0.126	0	-0.08	-0.275	0.355	-0.0175	0.0175	-0.133	0.537	-0.403	0.464	0.8	-0.12	-0.274	0.895	-0.037	0.217	0.151	0.139	0.539	-0.576	-0.46	-0.62	-0.782	0.337	0.229	0.313	0.515	-1.023	0.863	0.433	-0.89	0.195	-0.263	-1.024	-0.506	-0.342	-1.352	-1.49	-1.41	-1.23	0
 FLJ42117 	 FLJ42117 protein 	1	0.3	-0.265	-0.044	-0.082	0.349	-0.256	0	0.182	-0.224	0.0415	0.355	-0.355	-0.197	0.033	0.163	-0.106	-0.38	0.55	-0.484	-0.564	0.0065	0.123	0	0	0	-1.906		1.01	1.43	-1.797	-0.551	-0.207	0	-1.893	-0.783	-1.74	-0.699	-0.803	0.153	0.186	-0.376	0.038	-0.662	1.2	0.7	0.455	0
 SDC4 	" syndecan 4 (amphiglycan, ryudocan) "	1	0.085	-0.22	-0.059	0.113	0.244	-0.161	0	0.107	-0.313	0.207	0.1	-0.1	0.317	-0.013	-0.303	0.539	0.875	0.085	0.316	0.567	-0.693	0.577	0.096	0.424	0.454	-0.226	0.29	0.555	0.065	0.377	0.344	0.398	0.19	-0.183	0.137	0.037	-0.513	1.33	0.977	-0.819	-0.421	-0.237	-0.202	-0.425	-1.39	-0.545	-0.163
 ADARB1 	" adenosine deaminase, RNA-specific, B1 (RED1 homolog rat) "	1	-0.127	-0.102	-0.011	0.171	0.192	-0.123	0	-0.487	0.023	0.463	-0.16	0.16	0.06	0	-0.06	0.347	0.593	-0.067	-0.054	0.013	-1.07	0.19	0.444	0.552	0.402	-0.296	0.27	0	0.168	0	0.192	0.066	-0.032	-0.663	-0.787	-1.51	-0.877	-0.267	0.33	-1.201	-0.903	-0.879	-1.052	-0.173	-0.188	0.155	-0.46
 PTGES 	 prostaglandin E synthase 	1	-0.019	-0.224	0.037	0.089	0.25	-0.135	0	-0.0815	-0.207	0.288	0.375	-0.375	-0.097	0.013	0.083	0.175	0.501	0.071	-0.144	0.0135	-0.646	-0.177	0.222	0	0.56	0.544	0.55	0	0	0.033	0.16	0.184	-0.004	0.027	-0.257	-0.431	0.0985	-0.177	0.083	-0.523	-0.245	-0.371	-0.302	-0.28	-0.33	-0.85	-1.077
 PRPS1 	 phosphoribosyl pyrophosphate synthetase 1 	1	0.113	0.258	-0.291	0.101	-0.138	-0.043	0	0.003	-0.257	0.253	0.045	-0.045	-0.353	0.287	0.067	0.077	0.003	0.053	-0.564	-0.007	-0.957	0.107	-0.446	-0.518	0.042	0.894	-0.43	-0.185	0.385	-0.733	-0.278	-0.444	-0.242	-0.123	-0.517	-0.587	0.203	0.073	-0.003	-0.861	-0.843	-0.899	-0.632	-0.547	-0.877	-0.643	-0.113
 ARL4D 	 ADP-ribosylation factor-like 4D 	1	-0.164	0.451	-0.238	0.124	-0.195	0.02	0	-0.0435	-0.0435	0.0865	0.14	-0.14	0.11	0.13	-0.24	0.13	-0.164	0.006	-0.964	0.192	-0.428	-0.29	-0.313	0	-0.125	-0.156	-0.7	-0.275	0.275	-0.53	-0.105	-0.371	0.101	-0.823	-0.334	-0.408	-0.324	-0.234	-1.89	-0.308	-0.11	-0.236	-0.142	-2.33	-3.17	-1.53	-0.62
 TXNRD1 	 thioredoxin reductase 1 	1	-0.082	-0.227	-0.276	0.276	0.367	-0.058	0	0.15	-0.385	0.235	-0.0575	0.0575	0.24	0.02	-0.26	0.302	0.608	-0.112	0.776	0.66	0.39	0.28	-0.401	-0.323	0.197	0.944	0.56	-0.025	-0.125	-0.25	0.047	-0.099	-0.137	0.597	0.8	0.41	-0.027	0.4	0.48	-1.046	-0.488	-0.474	0.528	-0.865	-1.08	-1.27	-0.51
 ANK1 	" ankyrin 1, erythrocytic "	1	0.64	-0.215	-0.174	-0.242	0.429	-0.436	0	0.165	-0.521	0.357	0.244	-0.244	0	0	0	-0.316	-0.21	0.27	0.386	0.118	-0.237	0	-0.229	0	-0.221	1.044	-0.24	0.45	0.517	0	-0.451	-0.257	-0.165	-0.213	-0.105	-0.69	-0.415	-0.0162	-0.99	-0.774	-0.486	-0.432	-0.092	-0.28	-0.77	-0.765	0
 ELL2 	" elongation factor, RNA polymerase II, 2 "	1	-0.175	0.22	-0.239	0.193	-0.076	0.079	0	-0.0834	-0.165	0.248	0.11	-0.11	-0.027	-0.087	0.113	0.319	0.135	0.095	0.086	-0.708	-0.918	0.123	-0.124	0.214	0.194	1.474	0.13	-0.0471	0.0433	-0.017	-0.526	-0.512	-0.43	0.137	-0.654	-0.817	-1.01	-0.518	0.283	-0.769	-0.481	-0.697	-0.182	0.0117	-0.288	0.0333	-0.637
 SMPDL3A 	" sphingomyelin phosphodiesterase, acid-like 3A "	1	-0.209	0.096	-0.183	0.199	0.06	0.035	0	0.323	-0.437	0.113	0.355	-0.355	0.03	0.15	-0.18	-0.045	-0.479	-0.289	-0.124	0.133	-0.307	0.12	0.152	-0.1	-0.04	-0.466	0.67	0	0.65	0.56	-0.42	-0.416	-0.294	-0.213	0.253	0	0	0.853	-0.08	-1.073	-0.945	-1.181	-1.052	0.28	0	0	-0.55
 EDG1 	" endothelial differentiation, sphingolipid G-protein-coupled receptor, 1 "	1	-0.657	0.038	0.019	0.601	-0.258	0.257	0	0.147	-0.199	0.0515	0	0	-0.047	0.203	-0.157	0.677	0.553	-0.107	-0.694	0.377	-0.398	-0.047	0.064	-0.838	0.182	-0.856	-0.2	0.485	0.645	-0.327	-0.388	-0.594	-0.292	-0.653	-0.254	-0.474	-0.584	0.167	0.363	-1.681	-1.283	-1.439	-1.222	0.225	-0.095	0.055	-1.077
 FLJ20701 	 hypothetical protein FLJ20701 	1	-0.134	0.221	-0.228	0.134	-0.005	0.01	0	-0.227	0.363	-0.137	-0.195	0.195	-0.297	0.123	0.173	0.19	0.036	0.096	-0.864	-0.067	-0.267	-0.297	-0.113	-0.215	0.165	-0.436	0.16	0	0.05	0.093	-0.145	-0.011	-0.269	-0.503	-0.677	-0.197	-0.297	0.143	-0.367	-0.598	-0.23	-0.256	-0.382	-0.2	-0.92	-0.91	-0.727
 ADH1C 	" alcohol dehydrogenase 1C (class I), gamma polypeptide "	1	-0.715	-0.26	-0.569	1.403	0.064	0.079	0	-0.52	-0.4	0.92	-0.15	0.15	-0.397	-0.527	0.923	-0.391	0	-0.485	-0.374	0.14	0.05	-0.387	0	0	-0.226			0.04	0.5	1.393	0.844	-0.822	0	-0.393	0.31	-0.37	0.96	-0.51	-1.097	0	-1.381	-0.827	-0.712	-0.35	-0.59	0.14	-0.897
 SH2D4A 	 SH2 domain containing 4A 	1	-0.584	0.571	-0.138	0.104	0.065	-0.02	0	-0.253	0.297	-0.043	-0.165	0.165	0.04	-0.11	0.07	0.08	-0.654	-0.424	-0.994	0.202	-0.508	0.02	-0.593	0	-0.315	-0.016	-0.62	-0.59	-0.243	0.38	-1.105	-0.681	-0.269	-0.853	-0.803	-0.873	-0.253	-0.853	-0.36	-0.678	-1.05	-1.266	-1.452	0.255	-0.362	0.382	-0.62
 MTX1 	 metaxin 1 	1	0.023	-0.212	0.239	0.141	-0.148	-0.043	0	-0.09	-0.365	0.455	0.25	-0.25	0.45	-0.3	-0.15	0.307	0.663	0.013		-0.125	0.055	0.05	0.364	0.332	0.452			0.32	0.237	0.05	0.562	0.536	0.408		-0.325	-0.29	-0.32	0.815	0.62	0.089	0.407	0.341		-1.92	-2.32	-2.17	-0.33
 BACH1 	" BTB and CNC homology 1, basic leucine zipper transcription factor 1 "	1	-0.419	0.526	-0.313	0.249	-0.11	0.065	0	0.423	-0.551	0.129	0.34	-0.34	-0.22	0.42	-0.2	0.385	0.061	0.151	-0.414	0.123	-0.486	0.4	-0.178	-0.49	-0.12	1.354	0.28	-0.365	-0.148	-0.17	-0.43	-0.426	-0.294	-0.093	-0.0915	-0.582	-0.881	0.334	0.77	-0.133	-0.155	-0.331	0.468	-1.32	-4.71	-2	-0.63
 TBL1XR1 	 transducin (beta)-like 1X-linked receptor 1 	1	-0.05	0.155	-0.174	0.118	-0.121	0.074	0	-0.003	-0.102	0.105	-0.2	0.2	0.167	0.417	-0.583	0.344	0.38	0.09	-0.324	0.0813	-0.362	-0.003	0.041	0.019	0.119	0.354	-0.57	-0.84	-0.37	-1.093	-0.131	-0.077	-0.085		-0.412	-0.609	-0.082	-0.092	0.177	-0.594	0.004	-0.162	-1.502	-1.04	-0.97	-1.15	-0.633
 XPO7 	 exportin 7 	1	-0.207	0.438	-0.171	0.121	-0.238	0.057	0	-0.0234	-0.0454	0.0686	0.071	-0.071	0.18	0.37	-0.55	-0.313	-0.527	-0.557	0.026	-0.0954	-0.00425	-0.3	-0.066	-0.178	-0.388	-0.016	-0.02	0	-0.198	-0.32	-0.368	-0.344	-0.452		-0.212	-0.545	0.0466	-0.333	-0.11	-0.311	-0.273	-0.359	-0.872	-1.14	0	-0.307	-0.82
 FLJ20487 	 hypothetical protein FLJ20487 	1	-0.355	0.78	-0.339	-0.087	-0.126	0.129	0	0.091	-0.206	0.114	0.0475	-0.0475	-0.207	0.143	0.063	-0.341	-0.315	0.335	-1.184	0.961	0.564	-0.077	-0.854	0	-0.116	0.064	-0.14	-1.5	-1.5	-0.357	-0.626	-0.322	-0.25	0.727	1.03	-1.06	0.811	0.248	-0.287	-0.719	-0.361	-0.917	-0.392	-2.21	-2.08	-2.17	0.153
 NCBP2 	" nuclear cap binding protein subunit 2, 20kDa "	1	-0.182	0.753	-0.576	0.146	-0.403	0.262	0	-0.51	0.39	0.12	0.135	-0.135	-0.21	0.08	0.13	-0.348	-1.052	-0.202	-0.714	2.14	-0.68	0.28	-1.021	0	-0.733	0.674	0.21	0	-1.39	0.15	-0.813	-0.669	-0.287		0.26	-0.71	-0.31	0.45	-0.05	-0.616	-0.568	-0.914	-0.522	-1.93	-2.32	-1.46	-0.29
 MSC 	 musculin (activated B-cell factor-1) 	1	-0.012	-0.337	0.074	-0.014	0.317	-0.028	0	0.333	0.163	-0.497	0.235	-0.235	0.267	-0.033	-0.233	0.012	0.388	-0.452	-0.074	0.503	0.443	0.287	-0.771	0.527	0.247		0.01	0	0.52	0.717	0.097	-0.569	-0.257	-0.113	0.203	0.833	0.443	1.87	-0.403	-1.096	-0.598	-0.374	-0.562	-0.27	0	-0.03	-0.843
 DKFZp547E087 	 Hypothetical gene LOC283846 	1	-0.207	-0.222	0.509	0.151	-0.338	0.107	0	-0.172	0.153	0.0193	-0.0808	0.0808	-0.15	0.47	-0.32	-0.303	-0.537	-0.077	-0.734	-0.397	-0.334	-0.34	0.864	0.262	-0.778	-1.346	-0.72	-0.182	0.415	0.13	0.172	-0.214	-0.642	-0.783	-0.931	-0.833	-0.615	-1.15	-1.22	0.689	0.587	0.181	-1.212	-0.0912	-0.552	0.364	-0.13
 CCT4 	" chaperonin containing TCP1, subunit 4 (delta) "	1	-0.104	0.341	-0.258	0.044	-0.145	0.12	0	-0.035	-0.27	0.305	0.065	-0.065	0.157	0.007	-0.163	0.35	-0.184	0.196		-0.01	0.37	0.167	-0.363	-0.235	0.095			-0.88	-0.48	-1.003	-0.095	-0.171	-0.129		0.035	0.365	0.31	0.05	0	-0.068	-0.16	-0.426		-1.14	-3.02	-1.53	0
 MAP7 	 microtubule-associated protein 7 	1	0.275	0.08	-0.079	-0.127	-0.326	0.179	0	-0.206	-0.102	0.274	0.0375	-0.025	0.11	-0.66	0.55	-0.001	-0.085	0.435	1.166	0.73	-0.032	-0.09	0	0	0.644	1.734	-0.43	0	0.37	-1.17	-0.496	0.058	0	0.777	0.15	-0.363	0.367	-0.0197	0.55	0	0	0	-0.482	-0.837	-1.32	-0.897	-2.11
 DIO2 	" Deiodinase, iodothyronine, type II "	1	-0.467	0.178	-0.051	0.251	0.052	0.037	0	-0.26	-0.175	0.435	0.188	-0.188	-0.033	-0.323	0.357	0.717	0.653	0.123	0.026	0.345	-0.275	-0.233	-0.286	-0.718	0.532	-0.276	-0.32	1.44	0	-0.153	-0.248	-0.234	-0.152	-0.213	0.51	-0.225	-0.095	0.173	0.137	-2.131	-2.333	-2.129	-0.392	0	0	0	0.127
 ZMYM5 	" zinc finger, MYM-type 5 "	1	-0.424	0.441	0.242	0.084	-0.365	0.02	0	-0.443	0.137	0.307	-0.0025	0.0025	0	0	0	-0.4	0	-0.114		-0.198	-0.378	-0.16	0	0	0	-1.696	-1.16	-0.28	0.195	0.38	-0.485	-0.221	0	-0.403	-0.838	-1.44	-0.453	-0.708	-0.51	0.282	0.48	0.054	-0.712	0.17	-0.08	-0.08	0
 TncRNA 	 Trophoblast-derived noncoding RNA 	1	-0.232	0.213	0.444	0.316	-0.773	0.032	0	0.415	-0.0512	-0.363	0.277	-0.222	-0.313	0.267	0.047	-0.478	-1.122	-0.742	-0.694	-0.571	-0.417	0.247	0.929	0.437	-1.413	-2.876	-1.42	0.14	2.31	-0.653	-0.663	-0.879	-0.967	-1.313	-0.607	-0.469	-0.257	-0.515	-1.463	0.464	0.692	-0.124	-1.352	-0.2	-1.41	-1.2	-1.133
 ATG4C 	 ATG4 autophagy related 4 homolog C (S. cerevisiae) 	1	-0.352	0.723	-0.446	-0.144	-0.063	0.282	0	0.037	0.197	-0.233	-0.05	0.05	-0.23	0.23	0	-0.318	-1.002	-0.122		0	-0.523	-0.22	0	0	0	-0.966	-1.35	0	0	-0.05	0	-0.709	0	-0.823	-0.413	0	-0.743	-0.413	-0.49	0	0	0	-0.272	0	-0.235	-0.685	0.2
 ZA20D2 	" zinc finger, A20 domain containing 2 "	1	-0.152	0.223	-0.246	0.186	0.017	-0.028	0	-0.28	0.39	-0.11	-0.215	0.215	0.333	-0.167	-0.167	-0.278	-0.532	-0.642		-0.85	0.04	0.393	-0.001	-0.113	-0.043			0.16	0.2	0.003	-0.853	-0.629	-0.447		-1.87	-0.22	-0.53	-0.46	0.123	-0.406	-0.428	-0.474		0.01	-0.185	0	-0.117
 TROAP 	 trophinin associated protein (tastin) 	1	0.265	-0.22	0.021	-0.117	0.124	-0.071	0	0.053	-0.307	0.253	0.295	-0.295	-0.523	-0.163	0.687	-0.011	0.335	0.415	-0.144	1.06	-0.467	0.117	0.046	0.064	0.144	-0.346	0.01	0	0	0.067	0.324	0.078	-0.09	0.607	-2.72	-0.507	-1.6	0.013	-0.163	0.371	0.639	0.463	0.738	0.73	0	0	0.637
